# Supplementary material for: Identification of the Significant Genes Regulated by Estrogen Receptor in Estrogen Receptor-Positive Breast Cancer and Their Expression Pattern Changes When Tamoxifen or Fulvestrant Resistance Occurs
Source: Front Genet. 2020 Sep 29;11:538734. doi: 10.3389/fgene.2020.538734 (PMC7550672; doi:10.3389/fgene.2020.538734)
Supplement: SUPPLEMENTARY TABLE 1 — The comparison results from GSE11324 dataset (MCF7 cells were stimulated with estrogen for 6 vs. 0 h). [file Table_1.XLSX]

## Sheet: Sheet1
Table S1. The comparison results from GSE11324 dataset (MCF7 cells were stimulated with estrogen for 6h vs.0h).
ID	adj.P.Val	P.Value	t	B	logFC	Gene.symbol	Gene.title
202620_s_at	4.37e-09	1.52e-13	34.0166	20.2645	2.42004	PLOD2	procollagen-lysine,2-oxoglutarate 5-dioxygenase 2
205862_at	4.37e-09	1.6e-13	33.8691	20.2274	3.81873	GREB1	growth regulation by estrogen in breast cancer 1
1560240_at	6.22e-09	3.41e-13	31.8262	19.6846	2.11914	LINC01293	long intergenic non-protein coding RNA 1293
213906_at	7.89e-09	5.77e-13	30.4803	19.2951	2.69583	MYBL1	MYB proto-oncogene like 1
227627_at	1.09e-08	1e-12	29.133	18.877	2.48895	C8orf44-SGK3///SGK3	C8orf44-SGK3 readthrough///serum/glucocorticoid regulated kinase family member 3
223551_at	1.53e-08	2.04e-12	27.4729	18.3193	2.23345	PKIB	protein kinase (cAMP-dependent, catalytic) inhibitor beta
203963_at	1.53e-08	2.29e-12	27.2121	18.2271	1.91742	CA12	carbonic anhydrase 12
210735_s_at	1.53e-08	2.53e-12	26.9872	18.1465	2.01925	CA12	carbonic anhydrase 12
209687_at	1.53e-08	2.86e-12	26.718	18.0487	2.1803	CXCL12	C-X-C motif chemokine ligand 12
225343_at	1.53e-08	2.99e-12	26.617	18.0117	1.76098	TMED8	transmembrane p24 trafficking protein family member 8
202619_s_at	1.53e-08	3.08e-12	26.5534	17.9882	1.98502	PLOD2	procollagen-lysine,2-oxoglutarate 5-dioxygenase 2
201739_at	2.05e-08	4.86e-12	25.5694	17.6149	2.11529	SGK1	serum/glucocorticoid regulated kinase 1
217763_s_at	2.05e-08	4.93e-12	25.5409	17.6038	1.82662	RAB31	RAB31, member RAS oncogene family
201197_at	2.05e-08	5.24e-12	25.4116	17.5531	1.80332	AMD1	adenosylmethionine decarboxylase 1
217764_s_at	2.51e-08	6.88e-12	24.8456	17.3269	1.77308	RAB31	RAB31, member RAS oncogene family
212195_at	2.75e-08	8.04e-12	24.5252	17.1957	1.91006	IL6ST	interleukin 6 signal transducer
208018_s_at	2.78e-08	9.13e-12	24.2687	17.0888	2.10368	HCK	HCK proto-oncogene, Src family tyrosine kinase
227758_at	2.78e-08	9.16e-12	24.2631	17.0864	1.98571	RERG	RAS like estrogen regulated growth inhibitor
202600_s_at	3.53e-08	1.23e-11	23.6835	16.8391	2.00124	NRIP1	nuclear receptor interacting protein 1
215867_x_at	4.14e-08	1.52e-11	23.2703	16.6576	1.69978	CA12	carbonic anhydrase 12
211421_s_at	4.19e-08	1.61e-11	23.1554	16.6064	2.18505	RET	ret proto-oncogene
220038_at	5.46e-08	2.2e-11	22.5638	16.337	3.12924	C8orf44-SGK3///SGK3	C8orf44-SGK3 readthrough///serum/glucocorticoid regulated kinase family member 3
208152_s_at	5.62e-08	2.37e-11	22.4245	16.2722	1.69179	DDX21	DEAD-box helicase 21
204508_s_at	5.62e-08	2.47e-11	22.3484	16.2366	1.82937	CA12	carbonic anhydrase 12
228554_at	5.63e-08	2.58e-11	22.2671	16.1984	1.99192	PGR	progesterone receptor
214164_x_at	5.84e-08	2.78e-11	22.1291	16.133	1.71265	CA12	carbonic anhydrase 12
231120_x_at	6.33e-08	3.23e-11	21.8526	16.0005	2.66961	PKIB	protein kinase (cAMP-dependent, catalytic) inhibitor beta
209301_at	6.33e-08	3.28e-11	21.8224	15.9859	1.67499	CA2	carbonic anhydrase 2
214519_s_at	6.33e-08	3.36e-11	21.7824	15.9665	1.73352	RLN2	relaxin 2
226003_at	7.24e-08	3.97e-11	21.479	15.8178	1.54422	KIF21A	kinesin family member 21A
201508_at	7.63e-08	4.33e-11	21.3265	15.7421	1.58846	IGFBP4	insulin like growth factor binding protein 4
200989_at	9.07e-08	5.39e-11	20.9385	15.5462	1.42074	HIF1A	hypoxia inducible factor 1 alpha subunit
205319_at	9.07e-08	5.47e-11	-20.9124	15.5329	-1.45382	PSCA	prostate stem cell antigen
201872_s_at	9.89e-08	6.15e-11	20.7104	15.4289	1.68664	ABCE1	ATP binding cassette subfamily E member 1
218585_s_at	1.25e-07	8.01e-11	20.2587	15.1915	1.40274	DTL	denticleless E3 ubiquitin protein ligase homolog
204798_at	1.29e-07	8.49e-11	20.1594	15.1385	1.8643	MYB	MYB proto-oncogene, transcription factor
228241_at	1.3e-07	8.99e-11	20.0635	15.0869	3.20296	AGR3	anterior gradient 3, protein disulphide isomerase family member
224654_at	1.3e-07	9.06e-11	20.0514	15.0804	1.58384	DDX21	DEAD-box helicase 21
201490_s_at	1.39e-07	9.94e-11	19.8967	14.9965	1.49608	PPIF	peptidylprolyl isomerase F
202431_s_at	1.42e-07	1.04e-10	19.8289	14.9595	1.47818	MYC	v-myc avian myelocytomatosis viral oncogene homolog
218858_at	1.67e-07	1.25e-10	19.5187	14.788	1.47887	DEPTOR	DEP domain containing MTOR-interacting protein
227560_at	1.74e-07	1.33e-10	19.4126	14.7286	1.39483	SFXN2	sideroflexin 2
205097_at	1.75e-07	1.37e-10	19.3647	14.7016	1.51857	SLC26A2	solute carrier family 26 member 2
222921_s_at	1.99e-07	1.6e-10	19.1143	14.5594	1.30054	HEY2	hes related family bHLH transcription factor with YRPW motif 2
203439_s_at	2.08e-07	1.71e-10	19.0138	14.5016	1.35632	STC2	stanniocalcin 2
210766_s_at	2.11e-07	1.79e-10	18.9435	14.461	1.59888	CSE1L	chromosome segregation 1 like
222850_s_at	2.11e-07	1.83e-10	18.9065	14.4395	1.48376	DNAJB14	DnaJ heat shock protein family (Hsp40) member B14
44790_s_at	2.11e-07	1.85e-10	18.8872	14.4283	1.76552	KIAA0226L	KIAA0226 like
210372_s_at	2.18e-07	1.95e-10	18.8028	14.3792	1.49419	TPD52L1	tumor protein D52-like 1
228390_at	2.18e-07	1.99e-10	18.7708	14.3605	1.78284	RAB30	RAB30, member RAS oncogene family
218889_at	2.3e-07	2.15e-10	18.653	14.2912	1.54999	NOC3L	NOC3 like DNA replication regulator
202599_s_at	2.68e-07	2.55e-10	18.3862	14.1324	1.80431	NRIP1	nuclear receptor interacting protein 1
209173_at	2.71e-07	2.64e-10	18.3336	14.1008	1.24277	AGR2	anterior gradient 2, protein disulphide isomerase family member
218041_x_at	2.71e-07	2.68e-10	18.3102	14.0867	1.22076	SLC38A2	solute carrier family 38 member 2
203789_s_at	2.92e-07	2.97e-10	18.1527	13.9912	1.33167	SEMA3C	semaphorin 3C
231832_at	2.92e-07	3.04e-10	18.1169	13.9693	1.30614	POC1B-GALNT4///GALNT4	POC1B-GALNT4 readthrough///polypeptide N-acetylgalactosaminyltransferase 4
205326_at	2.92e-07	3.04e-10	18.1163	13.969	1.49178	RAMP3	receptor (G protein-coupled) activity modifying protein 3
213245_at	3.11e-07	3.29e-10	17.9945	13.8942	1.59776	ADCY1	adenylate cyclase 1
224959_at	3.2e-07	3.47e-10	17.917	13.8464	1.82076	SLC26A2	solute carrier family 26 member 2
63825_at	3.2e-07	3.51e-10	17.8987	13.835	1.59536	ABHD2	abhydrolase domain containing 2
225337_at	3.29e-07	3.68e-10	17.8265	13.7902	1.40694	ABHD2	abhydrolase domain containing 2
220924_s_at	3.29e-07	3.88e-10	17.7499	13.7424	1.20533	SLC38A2	solute carrier family 38 member 2
205440_s_at	3.29e-07	3.88e-10	17.7495	13.7422	1.98924	NPY1R	neuropeptide Y receptor Y1
218984_at	3.29e-07	3.9e-10	17.7396	13.7359	1.57662	PUS7	pseudouridylate synthase 7 (putative)
242617_at	3.29e-07	3.91e-10	17.7353	13.7332	1.35789	TMED8	transmembrane p24 trafficking protein family member 8
223403_s_at	3.42e-07	4.18e-10	17.6382	13.6722	1.21951	POLR1B	RNA polymerase I subunit B
223096_at	3.42e-07	4.25e-10	17.611	13.655	1.79113	NOP58	NOP58 ribonucleoprotein
205470_s_at	3.42e-07	4.31e-10	17.5914	13.6427	1.34767	KLK11	kallikrein related peptidase 11
219648_at	3.42e-07	4.31e-10	17.5903	13.6419	1.20116	MREG	melanoregulin
227703_s_at	4.21e-07	5.39e-10	17.2618	13.4318	1.40323	SYTL4	synaptotagmin like 4
203438_at	4.31e-07	5.6e-10	17.2082	13.3971	1.36269	STC2	stanniocalcin 2
226279_at	4.35e-07	5.73e-10	17.1735	13.3746	1.27751	PRSS23	protease, serine 23
219158_s_at	4.63e-07	6.18e-10	17.0658	13.3042	1.50922	NAA15	N(alpha)-acetyltransferase 15, NatA auxiliary subunit
205763_s_at	4.67e-07	6.32e-10	17.0333	13.2828	1.32066	DDX18	DEAD-box helicase 18
1552575_a_at	4.87e-07	6.69e-10	16.9517	13.2291	1.14123	C6orf141	chromosome 6 open reading frame 141
204285_s_at	5.11e-07	7.11e-10	16.864	13.171	1.42532	PMAIP1	phorbol-12-myristate-13-acetate-induced protein 1
201014_s_at	5.15e-07	7.41e-10	16.806	13.1324	1.46783	PAICS	phosphoribosylaminoimidazole carboxylase; phosphoribosylaminoimidazolesuccinocarboxamide synthase
201013_s_at	5.15e-07	7.51e-10	16.7869	13.1197	1.23392	PAICS	phosphoribosylaminoimidazole carboxylase; phosphoribosylaminoimidazolesuccinocarboxamide synthase
222825_at	5.15e-07	7.52e-10	16.7835	13.1174	1.56149	OTUD6B	OTU domain containing 6B
222835_at	5.15e-07	7.54e-10	16.7802	13.1152	1.23025	THSD4	thrombospondin type 1 domain containing 4
200806_s_at	5.16e-07	7.65e-10	16.7605	13.102	1.12579	HSPD1	heat shock protein family D (Hsp60) member 1
201084_s_at	5.32e-07	7.99e-10	16.6992	13.0609	1.41945	BCLAF1	BCL2 associated transcription factor 1
218331_s_at	5.48e-07	8.35e-10	16.637	13.019	1.46686	FAM208B	family with sequence similarity 208 member B
1554667_s_at	5.48e-07	8.41e-10	16.6257	13.0114	1.19807	METTL8	methyltransferase like 8
1555460_a_at	5.91e-07	9.19e-10	16.5021	12.9275	1.3988	SLC39A6	solute carrier family 39 member 6
208896_at	6.19e-07	9.75e-10	16.4188	12.8706	1.29442	DDX18	DEAD-box helicase 18
225470_at	6.19e-07	9.84e-10	16.4061	12.862	1.22967	NUP35	nucleoporin 35
201196_s_at	6.22e-07	1e-09	16.3833	12.8463	1.50956	AMD1	adenosylmethionine decarboxylase 1
201946_s_at	6.38e-07	1.04e-09	16.3276	12.808	1.32818	CCT2	chaperonin containing TCP1 subunit 2
244745_at	6.38e-07	1.06e-09	16.3036	12.7914	1.94992	RERG	RAS like estrogen regulated growth inhibitor
218036_x_at	6.38e-07	1.06e-09	16.301	12.7896	1.34554	NMD3	NMD3 ribosome export adaptor
226283_at	6.57e-07	1.12e-09	16.2271	12.7384	1.36876	POC1B	POC1 centriolar protein B
223374_s_at	6.57e-07	1.14e-09	16.2055	12.7234	1.33949	B3GALNT1	beta-1,3-N-acetylgalactosaminyltransferase 1 (globoside blood group)
201489_at	6.57e-07	1.14e-09	16.2004	12.7199	1.10611	PPIF	peptidylprolyl isomerase F
215009_s_at	6.57e-07	1.15e-09	16.1888	12.7118	1.25369	THAP9-AS1	THAP9 antisense RNA 1
233080_s_at	6.57e-07	1.15e-09	16.187	12.7105	1.52174	PRPF40A	pre-mRNA processing factor 40 homolog A
213729_at	6.61e-07	1.17e-09	16.1649	12.6952	1.21993	PRPF40A	pre-mRNA processing factor 40 homolog A
1558093_s_at	6.78e-07	1.21e-09	16.1162	12.6611	1.3971	SNHG4///MATR3	small nucleolar RNA host gene 4///matrin 3
208800_at	6.81e-07	1.23e-09	16.0955	12.6467	1.09466	SRP72	signal recognition particle 72
209433_s_at	6.89e-07	1.26e-09	16.0613	12.6226	1.32884	PPAT	phosphoribosyl pyrophosphate amidotransferase
226117_at	6.89e-07	1.29e-09	16.0348	12.6041	1.29895	TIFA	TRAF interacting protein with forkhead associated domain
205034_at	6.89e-07	1.31e-09	16.0161	12.5909	1.30916	CCNE2	cyclin E2
201112_s_at	6.89e-07	1.31e-09	16.016	12.5908	1.68128	CSE1L	chromosome segregation 1 like
204521_at	6.89e-07	1.33e-09	15.995	12.576	1.24034	FAM216A	family with sequence similarity 216 member A
222497_x_at	6.89e-07	1.34e-09	15.986	12.5696	1.14568	NMD3	NMD3 ribosome export adaptor
201016_at	6.89e-07	1.34e-09	15.9858	12.5695	1.34881	EIF1AX	eukaryotic translation initiation factor 1A, X-linked
226660_at	7.11e-07	1.39e-09	15.9313	12.531	1.08853	RPS6KB1	ribosomal protein S6 kinase B1
212037_at	7.17e-07	1.43e-09	15.8973	12.5068	1.1362	PNN	pinin, desmosome associated protein
217762_s_at	7.17e-07	1.43e-09	15.8944	12.5048	1.76976	RAB31	RAB31, member RAS oncogene family
213016_at	7.25e-07	1.46e-09	15.8684	12.4863	1.21169	BBX	BBX, HMG-box containing
229354_at	7.28e-07	1.48e-09	-15.8506	12.4736	-1.20066	AHRR	aryl-hydrocarbon receptor repressor
205895_s_at	7.28e-07	1.5e-09	15.8307	12.4594	1.0667	NOLC1	nucleolar and coiled-body phosphoprotein 1
231870_s_at	7.28e-07	1.5e-09	15.8261	12.4561	1.1347	NMD3	NMD3 ribosome export adaptor
215856_at	7.37e-07	1.54e-09	15.7971	12.4354	1.22649	SIGLEC15	sialic acid binding Ig like lectin 15
201129_at	7.49e-07	1.58e-09	15.7636	12.4114	1.2102	SRSF7	serine and arginine rich splicing factor 7
205009_at	7.53e-07	1.6e-09	15.7449	12.398	1.07595	TFF1	trefoil factor 1
211812_s_at	7.61e-07	1.63e-09	15.7204	12.3804	1.14988	B3GALNT1	beta-1,3-N-acetylgalactosaminyltransferase 1 (globoside blood group)
216212_s_at	7.77e-07	1.68e-09	15.6768	12.349	1.10845	MIR664B///SNORA56///DKC1	microRNA 664b///small nucleolar RNA, H/ACA box 56///dyskerin pseudouridine synthase 1
203786_s_at	7.77e-07	1.69e-09	15.6703	12.3442	1.24233	TPD52L1	tumor protein D52-like 1
218782_s_at	7.8e-07	1.71e-09	15.6524	12.3313	1.46562	ATAD2	ATPase family, AAA domain containing 2
200670_at	7.81e-07	1.73e-09	15.6405	12.3227	1.08128	XBP1	X-box binding protein 1
201711_x_at	8.5e-07	1.9e-09	15.517	12.233	1.22364	RANBP2	RAN binding protein 2
217987_at	8.85e-07	1.99e-09	15.453	12.1862	1.06165	ASNSD1	asparagine synthetase domain containing 1
228490_at	9.21e-07	2.09e-09	15.3875	12.138	1.34306	ABHD2	abhydrolase domain containing 2
222982_x_at	9.21e-07	2.1e-09	15.3804	12.1328	1.07734	SLC38A2	solute carrier family 38 member 2
222505_at	1e-06	2.3e-09	15.2619	12.0451	1.20982	LMBR1	limb development membrane protein 1
211968_s_at	1.05e-06	2.44e-09	15.1887	11.9906	1.6351	HSP90AA1	heat shock protein 90 alpha family class A member 1
211969_at	1.08e-06	2.55e-09	15.1289	11.9458	1.3669	HSP90AA1	heat shock protein 90 alpha family class A member 1
217851_s_at	1.08e-06	2.56e-09	15.1233	11.9416	1.02377	PRELID3B	PRELI domain containing 3B
201143_s_at	1.08e-06	2.58e-09	15.1165	11.9365	1.09495	EIF2S1	eukaryotic translation initiation factor 2 subunit alpha
202869_at	1.09e-06	2.61e-09	-15.1	11.9241	-1.05985	OAS1	2'-5'-oligoadenylate synthetase 1
203967_at	1.12e-06	2.7e-09	15.0579	11.8924	1.28307	CDC6	cell division cycle 6
227197_at	1.13e-06	2.76e-09	15.0303	11.8716	1.11252	ARHGEF26	Rho guanine nucleotide exchange factor 26
211450_s_at	1.17e-06	2.89e-09	14.9701	11.826	1.04268	MSH6	mutS homolog 6
221815_at	1.17e-06	2.9e-09	14.9665	11.8233	1.4225	ABHD2	abhydrolase domain containing 2
222740_at	1.17e-06	2.94e-09	14.9502	11.8109	1.5776	ATAD2	ATPase family, AAA domain containing 2
214363_s_at	1.17e-06	2.94e-09	14.95	11.8107	1.046	SNHG4///MATR3	small nucleolar RNA host gene 4///matrin 3
1555274_a_at	1.2e-06	3.02e-09	14.9153	11.7843	1.19178	EPT1	ethanolaminephosphotransferase 1
212582_at	1.23e-06	3.12e-09	14.8713	11.7507	1.03657	OSBPL8	oxysterol binding protein like 8
235049_at	1.24e-06	3.18e-09	14.8462	11.7315	1.32406	ADCY1	adenylate cyclase 1
214141_x_at	1.25e-06	3.23e-09	14.8285	11.718	1.36675	SRSF7	serine and arginine rich splicing factor 7
204847_at	1.26e-06	3.28e-09	14.8105	11.7041	1.34028	ZBTB11	zinc finger and BTB domain containing 11
223202_s_at	1.26e-06	3.3e-09	14.8025	11.698	1.009	LOC101928589///TMEM164	uncharacterized LOC101928589///transmembrane protein 164
213135_at	1.27e-06	3.34e-09	14.7854	11.6848	1.16824	TIAM1	T-cell lymphoma invasion and metastasis 1
224579_at	1.29e-06	3.41e-09	14.7598	11.6651	1.10708	SLC38A1	solute carrier family 38 member 1
212714_at	1.29e-06	3.46e-09	14.7411	11.6508	1.02263	LARP4	La ribonucleoprotein domain family member 4
1556551_s_at	1.29e-06	3.49e-09	14.7303	11.6424	1.29728	SLC39A6	solute carrier family 39 member 6
200626_s_at	1.29e-06	3.5e-09	14.7257	11.6389	1.06262	SNHG4///MATR3	small nucleolar RNA host gene 4///matrin 3
200624_s_at	1.31e-06	3.59e-09	14.6964	11.6162	1.1279	SNHG4///MATR3	small nucleolar RNA host gene 4///matrin 3
235609_at	1.31e-06	3.6e-09	14.6916	11.6125	1.17373	BRIP1	BRCA1 interacting protein C-terminal helicase 1
225439_at	1.31e-06	3.64e-09	14.6791	11.6027	1.16018	NUDCD1	NudC domain containing 1
226421_at	1.31e-06	3.68e-09	14.6637	11.5908	1.10567	AMMECR1	Alport syndrome, mental retardation, midface hypoplasia and elliptocytosis chromosomal region gene 1
211090_s_at	1.31e-06	3.68e-09	14.6629	11.5902	1.63888	PRPF4B	pre-mRNA processing factor 4B
209903_s_at	1.31e-06	3.7e-09	14.6585	11.5868	1.52753	ATR	ATR serine/threonine kinase
201479_at	1.31e-06	3.72e-09	14.6488	11.5792	1.06409	MIR664B///SNORA56///DKC1	microRNA 664b///small nucleolar RNA, H/ACA box 56///dyskerin pseudouridine synthase 1
200894_s_at	1.32e-06	3.77e-09	14.6329	11.5669	1.10176	FKBP4	FK506 binding protein 4
218594_at	1.32e-06	3.78e-09	14.6303	11.5649	1.00584	HEATR1	HEAT repeat containing 1
214430_at	1.33e-06	3.85e-09	14.6071	11.5468	1.0807	GLA	galactosidase alpha
225792_at	1.33e-06	3.85e-09	14.606	11.546	1.41391	HOOK1	hook microtubule tethering protein 1
221781_s_at	1.33e-06	3.88e-09	14.5965	11.5385	1.02163	DNAJC10	DnaJ heat shock protein family (Hsp40) member C10
212287_at	1.35e-06	3.96e-09	14.5717	11.5192	1.06409	SUZ12	SUZ12 polycomb repressive complex 2 subunit
201478_s_at	1.38e-06	4.1e-09	14.5278	11.4848	1.0782	MIR664B///SNORA56///DKC1	microRNA 664b///small nucleolar RNA, H/ACA box 56///dyskerin pseudouridine synthase 1
212018_s_at	1.38e-06	4.13e-09	14.5194	11.4782	1.0189	RSL1D1	ribosomal L1 domain containing 1
201664_at	1.38e-06	4.15e-09	14.5148	11.4746	1.28096	SMC4	structural maintenance of chromosomes 4
1553979_at	1.38e-06	4.16e-09	14.5109	11.4716	1.1566	ZNF121	zinc finger protein 121
213712_at	1.38e-06	4.19e-09	14.5023	11.4648	1.99334	ELOVL2	ELOVL fatty acid elongase 2
201139_s_at	1.42e-06	4.33e-09	14.4611	11.4324	1.0409	SSB	Sjogren syndrome antigen B
217724_at	1.42e-06	4.35e-09	14.4548	11.4274	0.97827	SERBP1	SERPINE1 mRNA binding protein 1
230746_s_at	1.43e-06	4.43e-09	14.4341	11.4111	1.12977
233663_s_at	1.44e-06	4.51e-09	14.4109	11.3928	1.16296	CDH26	cadherin 26
202413_s_at	1.44e-06	4.52e-09	14.4091	11.3914	1.10014	USP1	ubiquitin specific peptidase 1
204127_at	1.45e-06	4.58e-09	14.3928	11.3785	1.06892	RFC3	replication factor C subunit 3
211971_s_at	1.46e-06	4.65e-09	14.3735	11.3632	1.08993	LRPPRC	leucine rich pentatricopeptide repeat containing
235046_at	1.46e-06	4.66e-09	14.3711	11.3613	1.33922	INPP4B	inositol polyphosphate-4-phosphatase type II B
1554452_a_at	1.48e-06	4.73e-09	-14.3519	11.346	-1.01332	HILPDA	hypoxia inducible lipid droplet associated
202506_at	1.48e-06	4.75e-09	14.3462	11.3415	1.091	SSFA2	sperm specific antigen 2
213229_at	1.48e-06	4.79e-09	14.3365	11.3338	1.00285	DICER1	dicer 1, ribonuclease III
218053_at	1.5e-06	4.87e-09	14.3162	11.3177	1.22911	PRPF40A	pre-mRNA processing factor 40 homolog A
207332_s_at	1.5e-06	4.93e-09	14.3018	11.3062	1.02448	TFRC	transferrin receptor
239066_at	1.5e-06	4.95e-09	14.2954	11.301	0.99956
219795_at	1.5e-06	4.98e-09	14.2888	11.2958	1.26811	SLC6A14	solute carrier family 6 member 14
225972_at	1.5e-06	4.99e-09	14.285	11.2928	1.00059	TMEM64	transmembrane protein 64
202126_at	1.51e-06	5.05e-09	14.2714	11.282	1.024	PRPF4B	pre-mRNA processing factor 4B
207483_s_at	1.51e-06	5.07e-09	14.266	11.2776	0.977599	CAND1	cullin associated and neddylation dissociated 1
227256_at	1.51e-06	5.17e-09	14.2436	11.2597	1.18328	USP31	ubiquitin specific peptidase 31
201435_s_at	1.51e-06	5.18e-09	14.2414	11.2579	1.34297	EIF4E	eukaryotic translation initiation factor 4E
222606_at	1.51e-06	5.18e-09	14.2402	11.257	1.00457	ZWILCH	zwilch kinetochore protein
208305_at	1.51e-06	5.19e-09	14.2388	11.2559	1.22989	PGR	progesterone receptor
225092_at	1.55e-06	5.36e-09	14.1981	11.2232	0.98108	RABEP1	rabaptin, RAB GTPase binding effector protein 1
212033_at	1.57e-06	5.46e-09	14.1755	11.205	1.02871	RBM25	RNA binding motif protein 25
229072_at	1.61e-06	5.61e-09	14.1433	11.1791	1.78463	RAB30	RAB30, member RAS oncogene family
214328_s_at	1.64e-06	5.76e-09	14.1109	11.1529	1.26579	HSP90AA1	heat shock protein 90 alpha family class A member 1
204128_s_at	1.64e-06	5.79e-09	14.1041	11.1474	1.31054	RFC3	replication factor C subunit 3
201437_s_at	1.66e-06	5.88e-09	14.0858	11.1326	1.09581	EIF4E	eukaryotic translation initiation factor 4E
201152_s_at	1.66e-06	5.92e-09	14.0786	11.1268	1.00907	MBNL1	muscleblind like splicing regulator 1
209460_at	1.68e-06	6.05e-09	14.0515	11.1048	1.02172	ABAT	4-aminobutyrate aminotransferase
201641_at	1.68e-06	6.07e-09	-14.0485	11.1024	-0.978789	BST2	bone marrow stromal cell antigen 2
204258_at	1.71e-06	6.19e-09	14.0246	11.0829	1.28174	CHD1	chromodomain helicase DNA binding protein 1
202089_s_at	1.71e-06	6.24e-09	14.0147	11.0749	1.13826	SLC39A6	solute carrier family 39 member 6
206976_s_at	1.73e-06	6.35e-09	13.9933	11.0575	1.10434	HSPH1	heat shock protein family H (Hsp110) member 1
226962_at	1.73e-06	6.37e-09	13.9895	11.0544	1.12766	ZBTB41	zinc finger and BTB domain containing 41
223267_at	1.73e-06	6.4e-09	13.9841	11.05	1.15783	TRMT10C	tRNA methyltransferase 10C, mitochondrial RNase P subunit
206668_s_at	1.76e-06	6.58e-09	13.9515	11.0233	0.975639	SCAMP1	secretory carrier membrane protein 1
1567214_a_at	1.76e-06	6.58e-09	13.9509	11.0228	1.07606	PNN	pinin, desmosome associated protein
201873_s_at	1.82e-06	6.86e-09	13.9005	10.9815	1.785	ABCE1	ATP binding cassette subfamily E member 1
209861_s_at	1.82e-06	6.87e-09	13.8988	10.9801	1.04531	METAP2	methionyl aminopeptidase 2
201019_s_at	1.85e-06	7e-09	13.8774	10.9625	1.1343	EIF1AX	eukaryotic translation initiation factor 1A, X-linked
218657_at	1.91e-06	7.25e-09	13.835	10.9275	1.06201	RAPGEFL1	Rap guanine nucleotide exchange factor like 1
227517_s_at	1.91e-06	7.31e-09	13.8251	10.9194	1.78888	SNORD77///SNORD76///SNORD74///GAS5///SNORD44///SNORD47///SNORD80///SNORD79///SNORD81	small nucleolar RNA, C/D box 77///small nucleolar RNA, C/D box 76///small nucleolar RNA, C/D box 74///growth arrest specific 5 (non-protein coding)///small nucleolar RNA, C/D box 44///small nucleolar RNA, C/D box 47///small nucleolar RNA, C/D box 80///small nucleolar RNA, C/D box 79///small nucleolar RNA, C/D box 81
221502_at	1.94e-06	7.44e-09	13.8036	10.9016	0.951637	KPNA3	karyopherin subunit alpha 3
218364_at	1.94e-06	7.49e-09	13.7963	10.8956	0.967062	LRRFIP2	LRR binding FLII interacting protein 2
216048_s_at	1.95e-06	7.57e-09	13.783	10.8846	1.11378	RHOBTB3	Rho related BTB domain containing 3
213594_x_at	1.97e-06	7.68e-09	13.7664	10.8709	0.950907	SRSF10	serine and arginine rich splicing factor 10
224218_s_at	2e-06	7.81e-09	13.7461	10.8539	1.04163	TRPS1	transcriptional repressor GATA binding 1
201663_s_at	2.01e-06	7.92e-09	13.7305	10.841	1.01274	SMC4	structural maintenance of chromosomes 4
227629_at	2.01e-06	7.95e-09	13.7256	10.837	1.2775	PRLR	prolactin receptor
221970_s_at	2.04e-06	8.08e-09	13.7062	10.8208	0.990283	NOL11	nucleolar protein 11
217814_at	2.07e-06	8.24e-09	13.6832	10.8016	1.01273	CCDC47	coiled-coil domain containing 47
218507_at	2.07e-06	8.35e-09	-13.6668	10.7879	-1.08625	HILPDA	hypoxia inducible lipid droplet associated
204976_s_at	2.07e-06	8.36e-09	13.6666	10.7877	1.07222	AMMECR1	Alport syndrome, mental retardation, midface hypoplasia and elliptocytosis chromosomal region gene 1
223310_x_at	2.07e-06	8.41e-09	13.6584	10.7809	0.957477	PNPLA8	patatin like phospholipase domain containing 8
212160_at	2.07e-06	8.42e-09	13.6582	10.7807	1.09749	XPOT	exportin for tRNA
201138_s_at	2.1e-06	8.57e-09	13.6366	10.7626	1.07401	SSB	Sjogren syndrome antigen B
235791_x_at	2.11e-06	8.64e-09	13.6272	10.7547	0.993184	CHD1	chromodomain helicase DNA binding protein 1
201593_s_at	2.12e-06	8.71e-09	13.6172	10.7463	1.00116	ZC3H15	zinc finger CCCH-type containing 15
230964_at	2.15e-06	8.89e-09	13.5933	10.7263	1.31074	FREM2	FRAS1 related extracellular matrix protein 2
208943_s_at	2.22e-06	9.21e-09	13.5521	10.6916	1.21973	SEC62	SEC62 homolog, preprotein translocation factor
205220_at	2.3e-06	9.57e-09	-13.5074	10.6538	-1.1107	HCAR3	hydroxycarboxylic acid receptor 3
217299_s_at	2.31e-06	9.66e-09	13.4961	10.6443	1.24788	NBN	nibrin
208838_at	2.32e-06	9.75e-09	13.4855	10.6353	1.11477	CAND1	cullin associated and neddylation dissociated 1
209434_s_at	2.35e-06	9.92e-09	13.4662	10.6189	1.08202	PPAT	phosphoribosyl pyrophosphate amidotransferase
218096_at	2.36e-06	1e-08	13.4561	10.6104	0.91995	AGPAT5	1-acylglycerol-3-phosphate O-acyltransferase 5
217725_x_at	2.36e-06	1.01e-08	13.4432	10.5993	1.026	SERBP1	SERPINE1 mRNA binding protein 1
221787_at	2.36e-06	1.01e-08	13.4426	10.5989	0.925415	C6orf120	chromosome 6 open reading frame 120
202874_s_at	2.37e-06	1.02e-08	13.4334	10.591	1.08711	ATP6V1C1	ATPase H+ transporting V1 subunit C1
216521_s_at	2.38e-06	1.03e-08	13.4235	10.5826	1.09979	BRCC3	BRCA1/BRCA2-containing complex subunit 3
218238_at	2.39e-06	1.04e-08	13.415	10.5753	0.899096	GTPBP4	GTP binding protein 4
203341_at	2.4e-06	1.05e-08	13.4047	10.5666	1.33469	CEBPZ	CCAAT/enhancer binding protein zeta
1555878_at	2.4e-06	1.05e-08	13.4007	10.5632	1.67676	RPS24	ribosomal protein S24
202906_s_at	2.43e-06	1.07e-08	13.3765	10.5425	1.21248	NBN	nibrin
226773_at	2.43e-06	1.07e-08	13.3765	10.5425	0.913426	PPM1K	protein phosphatase, Mg2+/Mn2+ dependent 1K
202345_s_at	2.48e-06	1.1e-08	13.3505	10.5203	1.03905	FABP5	fatty acid binding protein 5
204342_at	2.49e-06	1.11e-08	13.3384	10.5099	1.02398	SLC25A24	solute carrier family 25 member 24
209896_s_at	2.5e-06	1.12e-08	13.3278	10.5008	0.975675	PTPN11	protein tyrosine phosphatase, non-receptor type 11
225106_s_at	2.54e-06	1.14e-08	13.3051	10.4814	0.958067	OGFOD1	2-oxoglutarate and iron dependent oxygenase domain containing 1
205749_at	2.56e-06	1.16e-08	-13.2883	10.4669	-1.20479	CYP1A1	cytochrome P450 family 1 subfamily A member 1
218768_at	2.56e-06	1.16e-08	13.2853	10.4643	1.08796	NUP107	nucleoporin 107
238506_at	2.56e-06	1.16e-08	13.2834	10.4627	1.06486	LRRC58	leucine rich repeat containing 58
212795_at	2.59e-06	1.18e-08	13.2641	10.446	1.16751	KIAA1033	KIAA1033
214662_at	2.59e-06	1.18e-08	13.2609	10.4433	1.32065	WDR43	WD repeat domain 43
224036_s_at	2.63e-06	1.21e-08	13.2392	10.4246	1.47921	LMBR1	limb development membrane protein 1
207121_s_at	2.63e-06	1.21e-08	13.2334	10.4195	1.04385	MAPK6	mitogen-activated protein kinase 6
201111_at	2.63e-06	1.22e-08	13.2311	10.4176	1.51713	CSE1L	chromosome segregation 1 like
224428_s_at	2.64e-06	1.22e-08	13.2227	10.4103	1.40268	CDCA7	cell division cycle associated 7
229740_at	2.65e-06	1.24e-08	-13.2121	10.4012	-1.10075	SMIM5	small integral membrane protein 5
202983_at	2.66e-06	1.24e-08	13.2048	10.3948	1.11319	HLTF	helicase like transcription factor
207886_s_at	2.78e-06	1.31e-08	13.1454	10.3433	1.34785	CALCR	calcitonin receptor
211951_at	2.78e-06	1.31e-08	13.1427	10.341	0.951528	NOLC1	nucleolar and coiled-body phosphoprotein 1
201947_s_at	2.79e-06	1.32e-08	13.1374	10.3363	1.08256	CCT2	chaperonin containing TCP1 subunit 2
206632_s_at	2.81e-06	1.34e-08	-13.1216	10.3225	-1.06117	APOBEC3B	apolipoprotein B mRNA editing enzyme catalytic subunit 3B
210056_at	2.82e-06	1.35e-08	-13.1155	10.3172	-0.988444	RND1	Rho family GTPase 1
204977_at	2.9e-06	1.39e-08	13.0794	10.2857	1.00496	DDX10	DEAD-box helicase 10
208839_s_at	2.9e-06	1.4e-08	13.0671	10.275	1.08935	CAND1	cullin associated and neddylation dissociated 1
87100_at	2.9e-06	1.4e-08	13.0664	10.2743	1.8712	ABHD2	abhydrolase domain containing 2
201091_s_at	2.9e-06	1.41e-08	13.0652	10.2733	1.01428	CBX3	chromobox 3
223716_s_at	2.92e-06	1.42e-08	13.0546	10.264	1.22978	ZRANB2	zinc finger RANBP2-type containing 2
206061_s_at	2.96e-06	1.45e-08	13.034	10.246	1.19294	DICER1	dicer 1, ribonuclease III
200037_s_at	2.97e-06	1.46e-08	13.0219	10.2353	0.874262	CBX3	chromobox 3
225888_at	2.97e-06	1.46e-08	13.0208	10.2344	1.10388	NAA25	N(alpha)-acetyltransferase 25, NatB auxiliary subunit
202907_s_at	3e-06	1.48e-08	13.0051	10.2206	1.25003	NBN	nibrin
212794_s_at	3.03e-06	1.5e-08	12.9906	10.2078	1.13632	KIAA1033	KIAA1033
225200_at	3.03e-06	1.51e-08	12.9876	10.2051	1.06615	DPH3	diphthamide biosynthesis 3
222601_at	3.03e-06	1.51e-08	12.9838	10.2018	0.948085	UBA6	ubiquitin like modifier activating enzyme 6
212855_at	3.03e-06	1.52e-08	12.9797	10.1982	1.08012	DCUN1D4	defective in cullin neddylation 1 domain containing 4
202411_at	3.03e-06	1.52e-08	-12.9748	10.1939	-1.02333	IFI27	interferon alpha inducible protein 27
224714_at	3.07e-06	1.55e-08	12.955	10.1764	1.10304	NIFK	nucleolar protein interacting with the FHA domain of MKI67
231035_s_at	3.08e-06	1.56e-08	-12.9486	10.1708	-0.911673	OTUD1	OTU deubiquitinase 1
202088_at	3.13e-06	1.59e-08	12.9249	10.1498	0.949772	SLC39A6	solute carrier family 39 member 6
210827_s_at	3.13e-06	1.6e-08	-12.9221	10.1474	-1.076	ELF3	E74 like ETS transcription factor 3
233759_s_at	3.2e-06	1.64e-08	12.8908	10.1196	0.90276	PPP4R3B	protein phosphatase 4 regulatory subunit 3B
211379_x_at	3.2e-06	1.65e-08	12.8872	10.1164	1.55865	B3GALNT1	beta-1,3-N-acetylgalactosaminyltransferase 1 (globoside blood group)
225174_at	3.24e-06	1.67e-08	12.871	10.102	1.21961	DNAJC10	DnaJ heat shock protein family (Hsp40) member C10
226115_at	3.27e-06	1.69e-08	12.8572	10.0897	1.03469	AHCTF1	AT-hook containing transcription factor 1
230285_at	3.3e-06	1.71e-08	12.843	10.0771	0.930805	SVIP	small VCP interacting protein
208895_s_at	3.31e-06	1.73e-08	12.8329	10.0681	0.98825	DDX18	DEAD-box helicase 18
218237_s_at	3.31e-06	1.73e-08	12.8304	10.0659	1.01995	SLC38A1	solute carrier family 38 member 1
204204_at	3.35e-06	1.77e-08	-12.8085	10.0463	-1.0245	SLC31A2	solute carrier family 31 member 2
201101_s_at	3.35e-06	1.77e-08	12.805	10.0433	1.004	BCLAF1	BCL2 associated transcription factor 1
226254_s_at	3.35e-06	1.77e-08	12.8048	10.0431	1.06469	CFAP97	cilia and flagella associated protein 97
222726_s_at	3.35e-06	1.78e-08	12.8014	10.04	0.919483	EXOC5	exocyst complex component 5
242093_at	3.35e-06	1.78e-08	12.8001	10.0388	0.895359	SYTL5	synaptotagmin like 5
36711_at	3.38e-06	1.8e-08	-12.7851	10.0255	-0.918174	MAFF	MAF bZIP transcription factor F
205141_at	3.41e-06	1.83e-08	-12.7702	10.0121	-0.877878	ANG	angiogenin
202935_s_at	3.42e-06	1.84e-08	-12.7652	10.0076	-1.06561	SOX9	SRY-box 9
224568_x_at	3.43e-06	1.86e-08	12.7507	9.99463	1.29763	MALAT1	metastasis associated lung adenocarcinoma transcript 1 (non-protein coding)
213850_s_at	3.43e-06	1.86e-08	12.7497	9.99369	0.984026	SCAF11	SR-related CTD associated factor 11
224641_at	3.43e-06	1.87e-08	12.7463	9.99065	0.8895	FYTTD1	forty-two-three domain containing 1
224787_s_at	3.43e-06	1.87e-08	12.7459	9.99028	0.897282	RAB18	RAB18, member RAS oncogene family
224734_at	3.48e-06	1.9e-08	12.7278	9.97401	1.0031	HMGB1	high mobility group box 1
222580_at	3.5e-06	1.92e-08	12.7145	9.96212	1.33634	ZNF644	zinc finger protein 644
200050_at	3.5e-06	1.93e-08	12.7127	9.96044	1.39174	ZNF146	zinc finger protein 146
225658_at	3.5e-06	1.93e-08	12.7096	9.95768	1.15052	SPOPL	speckle type BTB/POZ protein like
225971_at	3.55e-06	1.97e-08	12.6899	9.93991	0.971932	DDHD1	DDHD domain containing 1
202136_at	3.58e-06	1.99e-08	12.6773	9.92855	0.875204	ZMYND11	zinc finger MYND-type containing 11
208990_s_at	3.58e-06	2e-08	12.6739	9.9255	0.887717	HNRNPH3	heterogeneous nuclear ribonucleoprotein H3
201713_s_at	3.58e-06	2e-08	12.6706	9.92254	1.12288	RANBP2	RAN binding protein 2
208691_at	3.6e-06	2.02e-08	12.6591	9.91215	0.869289	TFRC	transferrin receptor
228955_at	3.6e-06	2.03e-08	12.6553	9.90874	1.30306	LRP8	LDL receptor related protein 8
201456_s_at	3.6e-06	2.03e-08	12.6539	9.90747	0.884916	BUB3	BUB3, mitotic checkpoint protein
218793_s_at	3.65e-06	2.07e-08	12.6343	9.88975	0.919764	SCML1	sex comb on midleg-like 1 (Drosophila)
205074_at	3.69e-06	2.1e-08	12.6178	9.87478	0.886733	SLC22A5	solute carrier family 22 member 5
203403_s_at	3.69e-06	2.11e-08	12.6141	9.87143	1.06055	RNF6	ring finger protein 6
212063_at	3.72e-06	2.13e-08	12.6036	9.86193	0.964141	CD44	CD44 molecule (Indian blood group)
201132_at	3.73e-06	2.14e-08	12.5969	9.85585	0.830343	RPL36A-HNRNPH2///HNRNPH2	RPL36A-HNRNPH2 readthrough///heterogeneous nuclear ribonucleoprotein H2 (H')
213064_at	3.87e-06	2.23e-08	12.5527	9.81565	0.928508	ZC3H14	zinc finger CCCH-type containing 14
228468_at	3.88e-06	2.25e-08	12.5444	9.80809	0.888059	MASTL	microtubule associated serine/threonine kinase like
225676_s_at	3.93e-06	2.28e-08	12.5274	9.79251	1.03701	DCAF13	DDB1 and CUL4 associated factor 13
224634_at	3.98e-06	2.31e-08	12.511	9.7776	1.09783	GPATCH4	G-patch domain containing 4
203087_s_at	3.98e-06	2.32e-08	12.5069	9.77381	0.991442	KIF2A	kinesin family member 2A
218197_s_at	3.98e-06	2.33e-08	12.503	9.77025	1.32954	OXR1	oxidation resistance 1
232306_at	3.99e-06	2.34e-08	12.4981	9.76576	1.01432	CDH26	cadherin 26
204286_s_at	4.03e-06	2.38e-08	12.4817	9.7507	1.31526	PMAIP1	phorbol-12-myristate-13-acetate-induced protein 1
225953_at	4.03e-06	2.38e-08	12.4816	9.75063	0.851241	RPRD1A	regulation of nuclear pre-mRNA domain containing 1A
200934_at	4.07e-06	2.41e-08	12.4669	9.73722	1.02867	DEK	DEK proto-oncogene
202168_at	4.08e-06	2.42e-08	12.4611	9.73189	0.954481	AK6///TAF9	adenylate kinase 6///TATA-box binding protein associated factor 9
209226_s_at	4.1e-06	2.45e-08	12.4486	9.72041	0.854466	TNPO1	transportin 1
203911_at	4.1e-06	2.45e-08	-12.4472	9.71906	-0.947362	RAP1GAP	RAP1 GTPase activating protein
1552619_a_at	4.15e-06	2.5e-08	12.4291	9.70242	1.03002	ANLN	anillin actin binding protein
202396_at	4.15e-06	2.5e-08	12.4279	9.70139	1.09501	TCERG1	transcription elongation regulator 1
201857_at	4.15e-06	2.5e-08	12.4264	9.69997	0.880879	ZFR	zinc finger RNA binding protein
202069_s_at	4.15e-06	2.51e-08	12.4222	9.69608	0.864909	IDH3A	isocitrate dehydrogenase 3 (NAD(+)) alpha
220865_s_at	4.17e-06	2.53e-08	12.4147	9.68923	0.96835	PDSS1	prenyl (decaprenyl) diphosphate synthase, subunit 1
203593_at	4.17e-06	2.54e-08	12.4113	9.68605	1.0675	CD2AP	CD2 associated protein
220007_at	4.22e-06	2.58e-08	12.3937	9.66982	0.899357	METTL8	methyltransferase like 8
209417_s_at	4.26e-06	2.61e-08	-12.3817	9.65877	-0.850442	IFI35	interferon induced protein 35
213097_s_at	4.26e-06	2.62e-08	12.3765	9.65397	1.15251	DNAJC2	DnaJ heat shock protein family (Hsp40) member C2
218195_at	4.26e-06	2.62e-08	12.3752	9.65276	1.0668	ARMT1	acidic residue methyltransferase 1
226530_at	4.28e-06	2.66e-08	-12.3601	9.63875	-0.862647	BMF	Bcl2 modifying factor
218692_at	4.28e-06	2.67e-08	12.3577	9.63656	0.978697	SYBU	syntabulin
218162_at	4.28e-06	2.67e-08	12.3559	9.63487	0.941263	OLFML3	olfactomedin like 3
213027_at	4.28e-06	2.68e-08	12.3527	9.63193	1.1769	TROVE2	TROVE domain family member 2
208726_s_at	4.28e-06	2.69e-08	12.3498	9.62929	1.10994	EIF2S2	eukaryotic translation initiation factor 2 subunit beta
212030_at	4.28e-06	2.69e-08	12.3484	9.62796	1.10488	RBM25	RNA binding motif protein 25
1552978_a_at	4.28e-06	2.69e-08	12.3467	9.62641	0.888218	SCAMP1	secretory carrier membrane protein 1
212515_s_at	4.28e-06	2.7e-08	12.3451	9.62494	0.854858	DDX3X	DEAD-box helicase 3, X-linked
220029_at	4.37e-06	2.77e-08	12.318	9.59976	1.03718	ELOVL2	ELOVL fatty acid elongase 2
223336_s_at	4.38e-06	2.78e-08	12.3116	9.59381	0.881579	RAB18	RAB18, member RAS oncogene family
201798_s_at	4.38e-06	2.8e-08	12.3067	9.5893	0.820845	MYOF	myoferlin
212638_s_at	4.38e-06	2.8e-08	12.3032	9.58605	0.981689	WWP1	WW domain containing E3 ubiquitin protein ligase 1
228969_at	4.38e-06	2.81e-08	12.3029	9.5858	0.878543	AGR2	anterior gradient 2, protein disulphide isomerase family member
226496_at	4.49e-06	2.88e-08	12.2731	9.55805	0.994444	ZCCHC7	zinc finger CCHC-type containing 7
232682_at	4.53e-06	2.92e-08	12.2593	9.54514	1.44508	MREG	melanoregulin
200807_s_at	4.53e-06	2.93e-08	12.256	9.54209	0.836973	HSPD1	heat shock protein family D (Hsp60) member 1
203429_s_at	4.53e-06	2.94e-08	12.2544	9.54061	1.09823	SUCO	SUN domain containing ossification factor
218512_at	4.59e-06	2.98e-08	12.2382	9.52549	1.08037	WDR12	WD repeat domain 12
218882_s_at	4.6e-06	3e-08	12.2301	9.51791	1.01384	WDR3	WD repeat domain 3
203343_at	4.6e-06	3e-08	12.2298	9.5176	0.884302	UGDH	UDP-glucose 6-dehydrogenase
210211_s_at	4.64e-06	3.04e-08	12.2179	9.50647	1.41178	HSP90AA1	heat shock protein 90 alpha family class A member 1
218583_s_at	4.65e-06	3.06e-08	12.2115	9.50048	0.843409	DCUN1D1	defective in cullin neddylation 1 domain containing 1
200993_at	4.66e-06	3.07e-08	12.2061	9.49541	1.01516	IPO7	importin 7
1555996_s_at	4.67e-06	3.08e-08	12.2026	9.49214	1.87477	MIR1248///SNORA81///SNORA4///SNORD2///SNORA63///EIF4A2	microRNA 1248///small nucleolar RNA, H/ACA box 81///small nucleolar RNA, H/ACA box 4///small nucleolar RNA, C/D box 2///small nucleolar RNA, H/ACA box 63///eukaryotic translation initiation factor 4A2
211615_s_at	4.71e-06	3.12e-08	12.1892	9.47962	0.970255	LRPPRC	leucine rich pentatricopeptide repeat containing
212653_s_at	4.75e-06	3.16e-08	12.1759	9.46713	0.882331	EHBP1	EH domain binding protein 1
221842_s_at	4.75e-06	3.16e-08	12.1748	9.46614	1.01329	LOC100506639///ZNF131	uncharacterized LOC100506639///zinc finger protein 131
227833_s_at	4.76e-06	3.18e-08	-12.1687	9.46034	-0.887146	MBD6	methyl-CpG binding domain protein 6
51158_at	4.77e-06	3.2e-08	-12.1634	9.4554	-0.902216	FAM174B	family with sequence similarity 174 member B
229551_x_at	4.78e-06	3.21e-08	12.1584	9.45072	1.22111	ZNF367	zinc finger protein 367
219622_at	4.78e-06	3.22e-08	-12.1562	9.44863	-0.912575	RAB20	RAB20, member RAS oncogene family
225479_at	4.86e-06	3.28e-08	12.1344	9.42811	1.05379	LRRC58	leucine rich repeat containing 58
209259_s_at	4.86e-06	3.29e-08	12.1312	9.42512	1.50876	SMC3	structural maintenance of chromosomes 3
220149_at	4.86e-06	3.3e-08	-12.128	9.42209	-0.888193	C2orf54	chromosome 2 open reading frame 54
203407_at	4.86e-06	3.3e-08	-12.128	9.42205	-0.918316	PPL	periplakin
212058_at	4.87e-06	3.32e-08	12.1221	9.4165	1.37866	U2SURP	U2 snRNP associated SURP domain containing
206989_s_at	4.89e-06	3.34e-08	12.1152	9.41004	1.19233	SCAF11	SR-related CTD associated factor 11
1559881_s_at	4.91e-06	3.37e-08	12.1084	9.40362	0.94633	ZNF12	zinc finger protein 12
211864_s_at	4.93e-06	3.39e-08	12.1014	9.39703	0.908599	MYOF	myoferlin
214314_s_at	4.93e-06	3.4e-08	12.0989	9.39457	1.05105	EIF5B	eukaryotic translation initiation factor 5B
202023_at	4.95e-06	3.42e-08	-12.0914	9.38757	-0.888681	EFNA1	ephrin A1
209189_at	4.96e-06	3.44e-08	12.0852	9.38163	0.891392	FOS	Fos proto-oncogene, AP-1 transcription factor subunit
223895_s_at	5.09e-06	3.54e-08	-12.0542	9.35229	-0.875682	EPN3	epsin 3
221483_s_at	5.09e-06	3.55e-08	12.0515	9.34975	0.841199	ARPP19	cAMP regulated phosphoprotein 19
201071_x_at	5.09e-06	3.56e-08	12.0483	9.34671	0.939709	SF3B1	splicing factor 3b subunit 1
204244_s_at	5.09e-06	3.56e-08	12.0481	9.34656	1.19009	DBF4	DBF4 zinc finger
210346_s_at	5.09e-06	3.58e-08	12.0441	9.34271	0.837033	CLK4	CDC like kinase 4
212239_at	5.1e-06	3.59e-08	12.0391	9.33798	0.914969	PIK3R1	phosphoinositide-3-kinase regulatory subunit 1
207098_s_at	5.12e-06	3.62e-08	12.0325	9.33177	0.912795	MFN1	mitofusin 1
225291_at	5.13e-06	3.63e-08	12.0277	9.32718	1.27042	PNPT1	polyribonucleotide nucleotidyltransferase 1
202193_at	5.14e-06	3.66e-08	-12.021	9.32079	-0.878132	LIMK2	LIM domain kinase 2
228401_at	5.14e-06	3.66e-08	12.0204	9.32021	0.951617	ATAD2	ATPase family, AAA domain containing 2
222681_at	5.21e-06	3.72e-08	12.0041	9.30477	0.902195	POGLUT1	protein O-glucosyltransferase 1
209520_s_at	5.26e-06	3.76e-08	11.9902	9.29147	1.12385	NCBP1	nuclear cap binding protein subunit 1
226265_at	5.37e-06	3.85e-08	11.9669	9.26923	1.18054	QSER1	glutamine and serine rich 1
209421_at	5.43e-06	3.9e-08	11.9533	9.25624	1.05177	MSH2	mutS homolog 2
220486_x_at	5.43e-06	3.91e-08	11.9502	9.25335	0.904194	LOC101928589///TMEM164	uncharacterized LOC101928589///transmembrane protein 164
221751_at	5.5e-06	3.98e-08	11.9325	9.23636	0.91072	PANK3	pantothenate kinase 3
218340_s_at	5.5e-06	3.99e-08	11.9281	9.23217	1.11686	UBA6	ubiquitin like modifier activating enzyme 6
210438_x_at	5.5e-06	4e-08	11.9273	9.23143	0.905977	TROVE2	TROVE domain family member 2
201930_at	5.51e-06	4.01e-08	11.9244	9.22861	0.891864	MCM6	minichromosome maintenance complex component 6
210338_s_at	5.51e-06	4.02e-08	11.9205	9.2249	0.834024	SNORD14D///SNORD14C///HSPA8	small nucleolar RNA, C/D box 14D///small nucleolar RNA, C/D box 14C///heat shock protein family A (Hsp70) member 8
212896_at	5.58e-06	4.08e-08	11.9046	9.20968	0.982594	SKIV2L2	Ski2 like RNA helicase 2
211185_s_at	5.71e-06	4.19e-08	11.8782	9.1843	0.879177	SF3B1	splicing factor 3b subunit 1
210002_at	5.71e-06	4.2e-08	-11.8757	9.1819	-0.876385	GATA6	GATA binding protein 6
212852_s_at	5.71e-06	4.22e-08	11.8703	9.17668	0.942208	TROVE2	TROVE domain family member 2
228230_at	5.71e-06	4.23e-08	-11.8692	9.17564	-0.98446	HELZ2	helicase with zinc finger 2
225040_s_at	5.71e-06	4.23e-08	11.8692	9.17561	0.930493	RPE	ribulose-5-phosphate-3-epimerase
1554678_s_at	5.76e-06	4.28e-08	11.857	9.16383	0.883945	HNRNPDL	heterogeneous nuclear ribonucleoprotein D like
205590_at	5.77e-06	4.3e-08	11.8519	9.15898	1.41741	RASGRP1	RAS guanyl releasing protein 1
215936_s_at	5.77e-06	4.3e-08	11.8502	9.15728	1.20132	KIAA1033	KIAA1033
234120_at	5.86e-06	4.38e-08	-11.8313	9.13908	-0.802994	LOC105376379	uncharacterized LOC105376379
201742_x_at	5.89e-06	4.41e-08	11.824	9.13205	1.27284	SRSF1	serine and arginine rich splicing factor 1
208662_s_at	5.89e-06	4.44e-08	11.8169	9.12523	0.808167	TTC3P1///TTC3	tetratricopeptide repeat domain 3 pseudogene 1///tetratricopeptide repeat domain 3
200776_s_at	5.89e-06	4.45e-08	11.816	9.12435	0.989305	BZW1	basic leucine zipper and W2 domains 1
208763_s_at	5.89e-06	4.45e-08	-11.8147	9.12306	-0.934178	TSC22D3	TSC22 domain family member 3
227019_at	5.89e-06	4.46e-08	11.8129	9.1213	0.904813	C1orf226	chromosome 1 open reading frame 226
235026_at	5.89e-06	4.47e-08	11.8105	9.11896	0.906298	C12orf66	chromosome 12 open reading frame 66
221782_at	5.89e-06	4.48e-08	11.8082	9.11675	0.868949	DNAJC10	DnaJ heat shock protein family (Hsp40) member C10
214635_at	5.89e-06	4.49e-08	-11.8055	9.11418	-0.829797	CLDN9	claudin 9
203203_s_at	5.91e-06	4.51e-08	11.8005	9.10934	1.07087	KRR1	KRR1, small subunit processome component homolog
219037_at	5.92e-06	4.54e-08	11.7946	9.1036	1.23844	RRP15	ribosomal RNA processing 15 homolog
209459_s_at	5.93e-06	4.56e-08	11.7905	9.09967	0.965494	ABAT	4-aminobutyrate aminotransferase
204597_x_at	5.93e-06	4.57e-08	11.7887	9.09793	0.905636	STC1	stanniocalcin 1
230748_at	5.93e-06	4.57e-08	11.787	9.09624	0.869488	SLC16A6	solute carrier family 16 member 6
209895_at	6.01e-06	4.65e-08	11.7704	9.08017	0.876779	PTPN11	protein tyrosine phosphatase, non-receptor type 11
212435_at	6.04e-06	4.68e-08	11.7626	9.07258	0.84777	TRIM33	tripartite motif containing 33
225227_at	6.09e-06	4.73e-08	11.7518	9.06213	0.916749	SKIL	SKI-like proto-oncogene
201142_at	6.12e-06	4.77e-08	11.7434	9.05396	0.821035	EIF2S1	eukaryotic translation initiation factor 2 subunit alpha
204952_at	6.12e-06	4.78e-08	-11.7407	9.05128	-0.902119	LYPD3	LY6/PLAUR domain containing 3
226765_at	6.12e-06	4.79e-08	-11.7387	9.04933	-1.0598	SPTBN1	spectrin beta, non-erythrocytic 1
226332_at	6.13e-06	4.81e-08	11.7343	9.04505	0.824013	FAM133DP///FAM133B	family with sequence similarity 133, member A pseudogene///family with sequence similarity 133 member B
223015_at	6.14e-06	4.84e-08	11.729	9.03996	1.12324	EIF2A	eukaryotic translation initiation factor 2A
231912_s_at	6.14e-06	4.87e-08	-11.7226	9.03369	-0.870125	TECPR1	tectonin beta-propeller repeat containing 1
244743_x_at	6.14e-06	4.88e-08	11.721	9.03213	0.940261	ZNF138	zinc finger protein 138
218574_s_at	6.14e-06	4.89e-08	-11.7189	9.03006	-0.89501	LMCD1	LIM and cysteine rich domains 1
208802_at	6.14e-06	4.89e-08	11.7188	9.03	1.07261	SRP72	signal recognition particle 72
225902_at	6.14e-06	4.89e-08	11.7183	9.02955	1.05516	PPIG	peptidylprolyl isomerase G
230156_x_at	6.17e-06	4.93e-08	-11.7104	9.02179	-0.953717	LINC01578	long intergenic non-protein coding RNA 1578
200027_at	6.17e-06	4.93e-08	11.7093	9.02072	0.952566	NARS	asparaginyl-tRNA synthetase
212476_at	6.18e-06	4.96e-08	11.7032	9.01483	0.925598	ACAP2	ArfGAP with coiled-coil, ankyrin repeat and PH domains 2
210205_at	6.18e-06	4.96e-08	-11.7023	9.0139	-0.920666	B3GALT4	beta-1,3-galactosyltransferase 4
203319_s_at	6.25e-06	5.03e-08	11.6889	9.00087	0.974181	ZNF148	zinc finger protein 148
202164_s_at	6.25e-06	5.04e-08	11.6869	8.99887	0.810309	CNOT8	CCR4-NOT transcription complex subunit 8
200891_s_at	6.29e-06	5.09e-08	11.6771	8.98929	0.911488	SSR1	signal sequence receptor subunit 1
212240_s_at	6.29e-06	5.1e-08	11.6747	8.98696	0.810266	PIK3R1	phosphoinositide-3-kinase regulatory subunit 1
203788_s_at	6.32e-06	5.14e-08	11.6674	8.97984	1.44088	SEMA3C	semaphorin 3C
225944_at	6.34e-06	5.17e-08	11.6612	8.97377	0.789924	NLN	neurolysin
208754_s_at	6.34e-06	5.17e-08	11.66	8.97261	0.787809	NAP1L1	nucleosome assembly protein 1 like 1
209782_s_at	6.37e-06	5.2e-08	-11.6537	8.96644	-0.790398	DBP	D-box binding PAR bZIP transcription factor
212462_at	6.37e-06	5.22e-08	11.6507	8.9635	0.803247	KAT6B	lysine acetyltransferase 6B
212548_s_at	6.45e-06	5.3e-08	11.6353	8.94835	0.811385	FRYL	FRY like transcription coactivator
202777_at	6.49e-06	5.34e-08	11.6267	8.93992	0.902886	SHOC2	SHOC2, leucine rich repeat scaffold protein
242909_at	6.52e-06	5.38e-08	11.6194	8.9328	1.12516
205552_s_at	6.53e-06	5.4e-08	-11.6162	8.92967	-1.05263	OAS1	2'-5'-oligoadenylate synthetase 1
227520_at	6.54e-06	5.42e-08	11.6122	8.92571	0.995206	TXLNG	taxilin gamma
231716_at	6.58e-06	5.47e-08	11.6034	8.91705	0.887953	RC3H2	ring finger and CCCH-type domains 2
208436_s_at	6.58e-06	5.47e-08	-11.6021	8.91579	-0.968587	IRF7	interferon regulatory factor 7
200008_s_at	6.58e-06	5.49e-08	11.5995	8.91318	1.1148	GDI2	GDP dissociation inhibitor 2
226604_at	6.62e-06	5.53e-08	11.591	8.9049	0.88228	TMTC3	transmembrane and tetratricopeptide repeat containing 3
212006_at	6.62e-06	5.55e-08	11.5883	8.90219	0.849582	UBXN4	UBX domain protein 4
224830_at	6.84e-06	5.74e-08	11.5534	8.86775	0.816497	NUDT21	nudix hydrolase 21
225667_s_at	6.91e-06	5.83e-08	-11.538	8.85262	-0.804731	FAM84A	family with sequence similarity 84 member A
225326_at	6.91e-06	5.83e-08	11.5369	8.8515	0.928057	RBM27	RNA binding motif protein 27
217986_s_at	6.91e-06	5.85e-08	11.5335	8.8481	1.22552	BAZ1A	bromodomain adjacent to zinc finger domain 1A
203176_s_at	6.91e-06	5.86e-08	11.5334	8.84798	0.905406	TFAM	transcription factor A, mitochondrial
217815_at	6.92e-06	5.89e-08	11.5281	8.84278	0.787557	SUPT16H	SPT16 homolog, facilitates chromatin remodeling subunit
224955_at	6.92e-06	5.89e-08	11.5281	8.84277	0.830242	TEAD1	TEA domain transcription factor 1
204546_at	6.92e-06	5.89e-08	-11.5266	8.84133	-1.04104	KIAA0513	KIAA0513
223138_s_at	6.94e-06	5.93e-08	11.5209	8.83571	0.804609	DHX36	DEAH-box helicase 36
227105_at	6.95e-06	5.95e-08	11.5172	8.83202	1.40635	CSPP1	centrosome and spindle pole associated protein 1
202654_x_at	6.97e-06	5.98e-08	11.5115	8.82637	0.999641	MARCH7	membrane associated ring-CH-type finger 7
228067_at	6.97e-06	6.01e-08	-11.5068	8.82168	-0.935312	KIAA1211L	KIAA1211 like
212008_at	6.97e-06	6.02e-08	11.5047	8.81964	0.976164	UBXN4	UBX domain protein 4
202481_at	6.97e-06	6.02e-08	-11.5044	8.81935	-0.945445	DHRS3	dehydrogenase/reductase 3
209580_s_at	6.97e-06	6.03e-08	11.5037	8.81861	0.944019	MBD4	methyl-CpG binding domain 4, DNA glycosylase
212665_at	6.99e-06	6.07e-08	11.4975	8.81251	1.09561	TIPARP	TCDD inducible poly(ADP-ribose) polymerase
227099_s_at	6.99e-06	6.09e-08	-11.4932	8.80823	-0.921422	C11orf96	chromosome 11 open reading frame 96
1554314_at	6.99e-06	6.09e-08	11.4931	8.80812	0.892906	C6orf141	chromosome 6 open reading frame 141
229842_at	6.99e-06	6.1e-08	-11.4925	8.80756	-0.894514	ELF3	E74 like ETS transcription factor 3
223139_s_at	6.99e-06	6.11e-08	11.4899	8.80493	0.83692	DHX36	DEAH-box helicase 36
225084_at	6.99e-06	6.12e-08	11.488	8.80308	0.871141	EXOC5	exocyst complex component 5
221931_s_at	7e-06	6.15e-08	11.484	8.79907	0.915292	SEH1L	SEH1 like nucleoporin
218349_s_at	7.06e-06	6.22e-08	11.4728	8.7879	1.3012	ZWILCH	zwilch kinetochore protein
211929_at	7.08e-06	6.24e-08	11.4683	8.78343	1.09614	HNRNPA3	heterogeneous nuclear ribonucleoprotein A3
204881_s_at	7.09e-06	6.26e-08	11.4655	8.78067	0.84148	UGCG	UDP-glucose ceramide glucosyltransferase
218542_at	7.09e-06	6.28e-08	11.4622	8.77744	1.23512	CEP55	centrosomal protein 55
228415_at	7.09e-06	6.29e-08	11.4608	8.77601	0.788878	AP1S2	adaptor related protein complex 1 sigma 2 subunit
200662_s_at	7.11e-06	6.33e-08	11.4549	8.7701	0.795814	TOMM20	translocase of outer mitochondrial membrane 20
209284_s_at	7.11e-06	6.33e-08	11.4543	8.76958	0.81137	FAM208A	family with sequence similarity 208 member A
217833_at	7.11e-06	6.34e-08	11.4522	8.76744	0.913025	SYNCRIP	synaptotagmin binding cytoplasmic RNA interacting protein
225007_at	7.2e-06	6.44e-08	11.4369	8.75223	0.759709	G3BP1	G3BP stress granule assembly factor 1
208801_at	7.2e-06	6.46e-08	11.4342	8.74949	0.985041	SRP72	signal recognition particle 72
1553033_at	7.22e-06	6.49e-08	11.429	8.74432	0.921086	SYTL5	synaptotagmin like 5
203303_at	7.22e-06	6.5e-08	11.4281	8.74347	0.874471	DYNLT3	dynein light chain Tctex-type 3
225641_at	7.22e-06	6.51e-08	-11.4258	8.74114	-0.819004	MEF2D	myocyte enhancer factor 2D
209183_s_at	7.23e-06	6.54e-08	-11.4213	8.73661	-1.25115	C10orf10	chromosome 10 open reading frame 10
224856_at	7.23e-06	6.55e-08	11.4198	8.73514	0.958732	FKBP5	FK506 binding protein 5
208897_s_at	7.24e-06	6.57e-08	11.417	8.73235	1.05399	DDX18	DEAD-box helicase 18
212036_s_at	7.36e-06	6.69e-08	11.3979	8.71328	1.12372	PNN	pinin, desmosome associated protein
225655_at	7.36e-06	6.71e-08	11.3957	8.71103	0.810594	UHRF1	ubiquitin like with PHD and ring finger domains 1
212648_at	7.37e-06	6.73e-08	11.393	8.70836	1.04236	DHX29	DEAH-box helicase 29
230136_at	7.39e-06	6.76e-08	-11.388	8.70339	-1.02475
226722_at	7.39e-06	6.79e-08	-11.3835	8.69881	-0.97608	FAM20C	family with sequence similarity 20 member C
225557_at	7.39e-06	6.79e-08	-11.3828	8.69815	-0.861212	CSRNP1	cysteine and serine rich nuclear protein 1
226255_at	7.39e-06	6.81e-08	11.3812	8.69659	0.867546	ZBTB33	zinc finger and BTB domain containing 33
203156_at	7.39e-06	6.81e-08	11.3799	8.69523	1.09045	AKAP11	A-kinase anchoring protein 11
213376_at	7.49e-06	6.93e-08	11.3635	8.67884	0.800383	ZBTB1	zinc finger and BTB domain containing 1
211578_s_at	7.49e-06	6.97e-08	11.3576	8.67294	0.7755	RPS6KB1	ribosomal protein S6 kinase B1
226331_at	7.49e-06	6.97e-08	11.3572	8.67254	0.900958	BBX	BBX, HMG-box containing
224797_at	7.49e-06	6.97e-08	11.3569	8.67216	0.955198	ARRDC3	arrestin domain containing 3
219363_s_at	7.49e-06	6.98e-08	11.3553	8.67056	0.881334	MTERF3	mitochondrial transcription termination factor 3
224481_s_at	7.49e-06	6.98e-08	11.3551	8.67044	0.799342	HECTD1	HECT domain E3 ubiquitin protein ligase 1
235061_at	7.5e-06	7.01e-08	11.3513	8.6666	1.34998	PPM1K	protein phosphatase, Mg2+/Mn2+ dependent 1K
219327_s_at	7.51e-06	7.04e-08	-11.347	8.66223	-0.855398	GPRC5C	G protein-coupled receptor class C group 5 member C
225843_at	7.51e-06	7.05e-08	-11.3461	8.66135	-0.802467	ZFYVE19	zinc finger FYVE-type containing 19
201017_at	7.55e-06	7.1e-08	11.3388	8.65404	1.23759	EIF1AX	eukaryotic translation initiation factor 1A, X-linked
213151_s_at	7.55e-06	7.11e-08	11.3369	8.65212	0.813564	SEPT7	septin 7
1552417_a_at	7.6e-06	7.17e-08	11.3283	8.64349	0.852091	NEDD1	neural precursor cell expressed, developmentally down-regulated 1
208863_s_at	7.65e-06	7.24e-08	11.3186	8.63371	0.805472	SRSF1	serine and arginine rich splicing factor 1
222417_s_at	7.65e-06	7.24e-08	11.3184	8.6335	0.843701	SNX5	sorting nexin 5
221829_s_at	7.7e-06	7.31e-08	11.3095	8.62458	0.917991	TNPO1	transportin 1
226267_at	7.7e-06	7.32e-08	-11.3076	8.62264	-0.855753	JDP2	Jun dimerization protein 2
203968_s_at	7.74e-06	7.38e-08	11.2999	8.61482	0.856252	CDC6	cell division cycle 6
239051_at	7.74e-06	7.39e-08	-11.299	8.61395	-0.875865	FAM21EP///FAM21FP	family with sequence similarity 21, member A pseudogene///family with sequence similarity 21, member F, pseudogene
217853_at	7.74e-06	7.4e-08	-11.2965	8.61143	-1.09947	TNS3	tensin 3
222847_s_at	7.74e-06	7.42e-08	-11.2949	8.60979	-0.904916	EGLN3	egl-9 family hypoxia inducible factor 3
218499_at	7.75e-06	7.44e-08	11.292	8.60693	0.813576	STK26	serine/threonine protein kinase 26
223298_s_at	7.76e-06	7.47e-08	11.2879	8.6028	0.771453	NT5C3A	5'-nucleotidase, cytosolic IIIA
208393_s_at	7.77e-06	7.5e-08	11.2837	8.59854	1.07507	RAD50	RAD50 double strand break repair protein
203987_at	7.77e-06	7.5e-08	11.2835	8.59834	1.114	FZD6	frizzled class receptor 6
219581_at	7.84e-06	7.59e-08	11.2719	8.58655	0.791501	TSEN2	tRNA splicing endonuclease subunit 2
212585_at	7.92e-06	7.68e-08	11.2606	8.57518	0.916925	OSBPL8	oxysterol binding protein like 8
208905_at	7.97e-06	7.74e-08	11.2523	8.56679	0.787517	CYCS	cytochrome c, somatic
201024_x_at	7.97e-06	7.75e-08	11.2506	8.56502	0.891394	EIF5B	eukaryotic translation initiation factor 5B
205239_at	7.97e-06	7.77e-08	11.248	8.56238	0.897865	AREG	amphiregulin
200994_at	7.99e-06	7.8e-08	11.2444	8.5588	0.958715	IPO7	importin 7
224747_at	8.05e-06	7.89e-08	11.2336	8.54787	0.768658	UBE2Q2	ubiquitin conjugating enzyme E2 Q2
222103_at	8.05e-06	7.89e-08	11.233	8.5472	0.864372	ATF1	activating transcription factor 1
208937_s_at	8.11e-06	7.97e-08	-11.2231	8.53719	-0.790221	ID1	inhibitor of DNA binding 1, HLH protein
200777_s_at	8.11e-06	7.98e-08	11.2219	8.53597	0.887277	BZW1	basic leucine zipper and W2 domains 1
207655_s_at	8.18e-06	8.07e-08	-11.2109	8.52481	-0.949724	BLNK	B-cell linker
205879_x_at	8.22e-06	8.12e-08	11.2046	8.51842	0.750707	RET	ret proto-oncogene
218566_s_at	8.22e-06	8.14e-08	11.2024	8.51617	1.04524	CHORDC1	cysteine and histidine rich domain containing 1
223940_x_at	8.22e-06	8.15e-08	11.2014	8.51517	1.12982	MALAT1	metastasis associated lung adenocarcinoma transcript 1 (non-protein coding)
206533_at	8.27e-06	8.22e-08	11.1926	8.50617	0.901913	CHRNA5	cholinergic receptor nicotinic alpha 5 subunit
228571_at	8.27e-06	8.23e-08	11.191	8.50457	0.950352	RBAK	RB associated KRAB zinc finger
214047_s_at	8.29e-06	8.27e-08	11.1867	8.50018	0.960521	MBD4	methyl-CpG binding domain 4, DNA glycosylase
218185_s_at	8.4e-06	8.39e-08	11.1721	8.48536	0.840754	ARMC1	armadillo repeat containing 1
202975_s_at	8.4e-06	8.4e-08	11.1711	8.48426	0.832996	RHOBTB3	Rho related BTB domain containing 3
201991_s_at	8.42e-06	8.44e-08	11.1667	8.47979	0.849712	KIF5B	kinesin family member 5B
244038_at	8.43e-06	8.47e-08	11.1629	8.47595	0.899693	WDR89	WD repeat domain 89
216221_s_at	8.44e-06	8.51e-08	11.1582	8.47112	0.790826	PUM2	pumilio RNA binding family member 2
209023_s_at	8.44e-06	8.53e-08	11.1562	8.46915	1.04955	STAG2	stromal antigen 2
215771_x_at	8.44e-06	8.53e-08	11.1555	8.46837	0.960782	RET	ret proto-oncogene
225491_at	8.44e-06	8.54e-08	11.1549	8.46782	1.01662	SLC1A2	solute carrier family 1 member 2
201018_at	8.48e-06	8.59e-08	11.1491	8.46187	1.01177	EIF1AX	eukaryotic translation initiation factor 1A, X-linked
224866_at	8.54e-06	8.67e-08	11.1396	8.45213	1.04902	FAR1	fatty acyl-CoA reductase 1
225160_x_at	8.54e-06	8.69e-08	11.1373	8.44979	0.876532	MDM2	MDM2 proto-oncogene
238547_at	8.54e-06	8.7e-08	-11.1366	8.44913	-0.886782	HEXIM2	hexamethylene bisacetamide inducible 2
208901_s_at	8.54e-06	8.72e-08	11.1343	8.44675	0.763641	TOP1	topoisomerase (DNA) I
225516_at	8.56e-06	8.75e-08	11.1302	8.44254	0.798243	SLC7A2	solute carrier family 7 member 2
222552_at	8.66e-06	8.87e-08	11.1174	8.42949	0.83799	GOLT1B	golgi transport 1B
202905_x_at	8.68e-06	8.91e-08	11.1129	8.42482	1.09946	NBN	nibrin
1566557_at	8.72e-06	8.97e-08	-11.1066	8.41835	-1.14826	BAIAP2-AS1	BAIAP2 antisense RNA 1 (head to head)
218268_at	8.79e-06	9.06e-08	11.0958	8.4073	0.839143	TBC1D15	TBC1 domain family member 15
229441_at	8.79e-06	9.07e-08	11.0952	8.40668	1.15736	PRSS23	protease, serine 23
203049_s_at	8.79e-06	9.09e-08	11.0926	8.40399	1.47345	TTC37	tetratricopeptide repeat domain 37
213070_at	8.79e-06	9.1e-08	11.0916	8.40307	1.15334	PIK3C2A	phosphatidylinositol-4-phosphate 3-kinase catalytic subunit type 2 alpha
203628_at	8.87e-06	9.2e-08	11.0816	8.3928	0.773604	IGF1R	insulin like growth factor 1 receptor
222204_s_at	8.87e-06	9.22e-08	11.0791	8.39024	0.752427	RRN3	RRN3 homolog, RNA polymerase I transcription factor
200976_s_at	9.02e-06	9.38e-08	11.0619	8.37255	1.06224	TAX1BP1	Tax1 binding protein 1
228095_at	9.06e-06	9.44e-08	11.0554	8.36584	0.876062	PHF14	PHD finger protein 14
218999_at	9.06e-06	9.47e-08	-11.0532	8.36356	-1.03691	TMEM140	transmembrane protein 140
220651_s_at	9.07e-06	9.5e-08	11.0497	8.35993	1.00824	MCM10	minichromosome maintenance 10 replication initiation factor
220205_at	9.07e-06	9.51e-08	11.0487	8.35891	0.92839	TPTE	transmembrane phosphatase with tensin homology
224687_at	9.08e-06	9.53e-08	11.046	8.3562	0.841186	ANKIB1	ankyrin repeat and IBR domain containing 1
225401_at	9.09e-06	9.56e-08	-11.0435	8.35353	-0.793851	GLMP	glycosylated lysosomal membrane protein
202033_s_at	9.11e-06	9.6e-08	11.0395	8.34947	1.16109	RB1CC1	RB1 inducible coiled-coil 1
208374_s_at	9.12e-06	9.63e-08	11.0367	8.34657	0.789833	CAPZA1	capping actin protein of muscle Z-line alpha subunit 1
223254_s_at	9.16e-06	9.68e-08	11.0313	8.341	1.07796	G2E3	G2/M-phase specific E3 ubiquitin protein ligase
218738_s_at	9.17e-06	9.73e-08	11.026	8.33558	0.839182	RNF138	ring finger protein 138
223413_s_at	9.17e-06	9.73e-08	11.0259	8.33544	1.35941	LYAR	Ly1 antibody reactive
210220_at	9.28e-06	9.86e-08	-11.0128	8.32193	-0.87381	FZD2	frizzled class receptor 2
217941_s_at	9.35e-06	9.95e-08	11.004	8.31282	0.892907	ERBIN	erbb2 interacting protein
201595_s_at	9.39e-06	1e-07	10.998	8.30657	0.781438	ZC3H15	zinc finger CCCH-type containing 15
204496_at	9.42e-06	1.01e-07	10.9934	8.30182	0.877606	STRN3	striatin 3
216266_s_at	9.43e-06	1.01e-07	10.9896	8.29795	1.04148	ARFGEF1	ADP ribosylation factor guanine nucleotide exchange factor 1
217850_at	9.43e-06	1.01e-07	10.9887	8.29703	0.989424	SNORD19B///GNL3	small nucleolar RNA, C/D box 19B///G protein nucleolar 3
223201_s_at	9.45e-06	1.01e-07	10.9851	8.29327	0.867514	LOC101928589///TMEM164	uncharacterized LOC101928589///transmembrane protein 164
212721_at	9.46e-06	1.02e-07	10.983	8.29114	1.00315	SREK1	splicing regulatory glutamic acid and lysine rich protein 1
227053_at	9.5e-06	1.02e-07	-10.9763	8.28415	-0.764874	PACSIN1	protein kinase C and casein kinase substrate in neurons 1
222754_at	9.55e-06	1.03e-07	10.9676	8.2752	0.972318	TRNT1	tRNA nucleotidyl transferase 1
201948_at	9.55e-06	1.04e-07	10.9657	8.27313	0.868701	GNL2	G protein nucleolar 2
212546_s_at	9.55e-06	1.04e-07	10.9654	8.27291	0.924044	FRYL	FRY like transcription coactivator
213427_at	9.55e-06	1.04e-07	10.9646	8.27199	0.831671	RPP40	ribonuclease P/MRP subunit p40
203774_at	9.65e-06	1.05e-07	10.953	8.26003	0.794223	MTR	5-methyltetrahydrofolate-homocysteine methyltransferase
202911_at	9.68e-06	1.05e-07	10.9475	8.25425	0.781478	MSH6	mutS homolog 6
208643_s_at	9.68e-06	1.06e-07	10.9471	8.2539	0.732054	XRCC5	X-ray repair cross complementing 5
227741_at	9.72e-06	1.06e-07	10.9408	8.24735	0.808331	HACD2	3-hydroxyacyl-CoA dehydratase 2
203856_at	9.72e-06	1.06e-07	10.9387	8.24517	0.834512	VRK1	vaccinia related kinase 1
202769_at	9.72e-06	1.07e-07	-10.9376	8.24406	-0.825621	CCNG2	cyclin G2
1556190_s_at	9.74e-06	1.07e-07	-10.9345	8.2408	-0.825772	LOC100507516	uncharacterized LOC100507516
201153_s_at	9.78e-06	1.08e-07	10.9288	8.23489	0.88007	MBNL1	muscleblind like splicing regulator 1
223342_at	9.8e-06	1.08e-07	10.9255	8.23147	0.996565	RRM2B	ribonucleotide reductase regulatory TP53 inducible subunit M2B
221756_at	9.8e-06	1.08e-07	-10.9227	8.2285	-0.834228	PIK3IP1	phosphoinositide-3-kinase interacting protein 1
208661_s_at	9.8e-06	1.08e-07	10.921	8.22674	0.726755	TTC3P1///TTC3	tetratricopeptide repeat domain 3 pseudogene 1///tetratricopeptide repeat domain 3
226109_at	9.8e-06	1.08e-07	10.92	8.22568	0.909109	C21orf91	chromosome 21 open reading frame 91
203882_at	9.8e-06	1.09e-07	-10.9189	8.2246	-0.797252	IRF9	interferon regulatory factor 9
213189_at	9.81e-06	1.09e-07	10.9165	8.22204	0.85592	MINA	MYC induced nuclear antigen
221020_s_at	9.88e-06	1.1e-07	10.9077	8.2129	0.910361	SLC25A32	solute carrier family 25 member 32
221230_s_at	9.96e-06	1.11e-07	10.8979	8.20265	0.921958	ARID4B	AT-rich interaction domain 4B
218311_at	9.97e-06	1.11e-07	10.8953	8.20001	1.16381	MAP4K3	mitogen-activated protein kinase kinase kinase kinase 3
212820_at	9.97e-06	1.11e-07	10.894	8.1986	0.815861	DMXL2	Dmx like 2
222473_s_at	9.99e-06	1.12e-07	10.8898	8.19428	0.93924	ERBIN	erbb2 interacting protein
218239_s_at	9.99e-06	1.12e-07	10.888	8.19238	0.754545	GTPBP4	GTP binding protein 4
224761_at	9.99e-06	1.12e-07	10.8874	8.19171	0.723926	GNA13	G protein subunit alpha 13
209323_at	9.99e-06	1.12e-07	10.8848	8.18905	0.755605	THAP12	THAP domain containing 12
201236_s_at	9.99e-06	1.13e-07	-10.8845	8.18868	-0.812747	BTG2	BTG anti-proliferation factor 2
225974_at	1e-05	1.13e-07	10.8802	8.18426	0.948265	TMEM64	transmembrane protein 64
212297_at	1e-05	1.13e-07	10.8776	8.18147	0.942459	ATP13A3	ATPase 13A3
209095_at	1e-05	1.13e-07	10.8767	8.1806	0.734785	DLD	dihydrolipoamide dehydrogenase
218350_s_at	1e-05	1.13e-07	10.8761	8.17998	0.944706	GMNN	geminin, DNA replication inhibitor
214937_x_at	1.01e-05	1.15e-07	10.8668	8.1702	1.05858	PCM1	pericentriolar material 1
226785_at	1.02e-05	1.16e-07	10.8559	8.15886	1.00106	ATP11C	ATPase phospholipid transporting 11C
214746_s_at	1.02e-05	1.16e-07	-10.8536	8.15643	-0.813501	ZNF467	zinc finger protein 467
207057_at	1.02e-05	1.17e-07	10.8501	8.15277	0.791454	SLC16A7	solute carrier family 16 member 7
227224_at	1.02e-05	1.17e-07	10.8491	8.15175	0.800097	RALGPS2	Ral GEF with PH domain and SH3 binding motif 2
226452_at	1.02e-05	1.17e-07	10.8436	8.14597	0.889048	PDK1	pyruvate dehydrogenase kinase 1
219525_at	1.02e-05	1.18e-07	10.8424	8.14469	0.953929	SLC47A1	solute carrier family 47 member 1
200992_at	1.02e-05	1.18e-07	10.8424	8.14468	0.94843	IPO7	importin 7
211257_x_at	1.03e-05	1.18e-07	10.8373	8.1393	0.917292	ZNF638	zinc finger protein 638
218922_s_at	1.03e-05	1.19e-07	-10.8313	8.13305	-0.794181	CERS4	ceramide synthase 4
218888_s_at	1.03e-05	1.19e-07	10.8282	8.12986	0.814245	NETO2	neuropilin and tolloid like 2
214882_s_at	1.04e-05	1.2e-07	10.8218	8.12312	0.757055	MIR636///SRSF2	microRNA 636///serine and arginine rich splicing factor 2
228182_at	1.05e-05	1.21e-07	-10.8134	8.11422	-0.81809	ADCY5	adenylate cyclase 5
209067_s_at	1.05e-05	1.21e-07	10.8116	8.11241	0.766157	HNRNPDL	heterogeneous nuclear ribonucleoprotein D like
224635_s_at	1.05e-05	1.21e-07	10.8109	8.1116	0.826603	BIRC6	baculoviral IAP repeat containing 6
217745_s_at	1.05e-05	1.22e-07	10.8093	8.10995	0.836558	NAA50	N(alpha)-acetyltransferase 50, NatE catalytic subunit
212640_at	1.05e-05	1.22e-07	10.8073	8.10789	0.881616	HACD2	3-hydroxyacyl-CoA dehydratase 2
207983_s_at	1.05e-05	1.22e-07	10.8036	8.10399	0.936087	STAG2	stromal antigen 2
212418_at	1.05e-05	1.23e-07	10.8009	8.10116	0.76556	ELF1	E74 like ETS transcription factor 1
214007_s_at	1.05e-05	1.23e-07	10.7977	8.09777	0.818436	TWF1	twinfilin actin binding protein 1
230875_s_at	1.06e-05	1.24e-07	10.7928	8.09264	0.749783	ATP11A	ATPase phospholipid transporting 11A
221016_s_at	1.06e-05	1.24e-07	-10.7879	8.08746	-1.07089	TCF7L1	transcription factor 7 like 1
223258_s_at	1.06e-05	1.24e-07	10.7869	8.08646	0.92962	G2E3	G2/M-phase specific E3 ubiquitin protein ligase
203984_s_at	1.07e-05	1.26e-07	-10.776	8.07489	-0.776602	CASP9	caspase 9
217954_s_at	1.07e-05	1.27e-07	10.7711	8.06982	0.975899	PHF3	PHD finger protein 3
228418_at	1.07e-05	1.27e-07	10.7707	8.06932	1.10449	EXOC5	exocyst complex component 5
202936_s_at	1.07e-05	1.27e-07	-10.7696	8.06821	-0.827969	SOX9	SRY-box 9
212888_at	1.07e-05	1.27e-07	10.7672	8.06568	0.968444	DICER1	dicer 1, ribonuclease III
242881_x_at	1.08e-05	1.28e-07	10.7626	8.06086	0.889467	DUXAP10	double homeobox A pseudogene 10
205282_at	1.08e-05	1.28e-07	10.7615	8.05969	1.07697	LRP8	LDL receptor related protein 8
207165_at	1.08e-05	1.28e-07	10.76	8.05809	1.09379	HMMR	hyaluronan mediated motility receptor
212420_at	1.08e-05	1.28e-07	10.7578	8.05577	0.795103	ELF1	E74 like ETS transcription factor 1
228026_at	1.08e-05	1.28e-07	10.7565	8.05443	0.945726	SIKE1	suppressor of IKBKE 1
203310_at	1.08e-05	1.29e-07	10.7496	8.04708	0.99664	STXBP3	syntaxin binding protein 3
208744_x_at	1.09e-05	1.31e-07	10.7412	8.03823	0.836799	HSPH1	heat shock protein family H (Hsp110) member 1
203584_at	1.09e-05	1.31e-07	10.7407	8.0377	0.809895	EMC2	ER membrane protein complex subunit 2
231382_at	1.09e-05	1.31e-07	10.7384	8.03531	0.886976	FGF18	fibroblast growth factor 18
202948_at	1.1e-05	1.32e-07	-10.731	8.02745	-1.14397	IL1R1	interleukin 1 receptor type 1
222602_at	1.1e-05	1.32e-07	10.7278	8.02401	1.26357	UBA6	ubiquitin like modifier activating enzyme 6
209579_s_at	1.1e-05	1.33e-07	10.7234	8.01938	0.968726	MBD4	methyl-CpG binding domain 4, DNA glycosylase
227653_at	1.1e-05	1.34e-07	10.7193	8.01503	0.726323	TRMT5	tRNA methyltransferase 5
202231_at	1.1e-05	1.34e-07	10.717	8.01259	0.796116	EIF3M	eukaryotic translation initiation factor 3 subunit M
209780_at	1.1e-05	1.34e-07	10.7164	8.01197	0.776215	PHTF2	putative homeodomain transcription factor 2
209225_x_at	1.1e-05	1.34e-07	10.7163	8.01191	0.72264	TNPO1	transportin 1
206482_at	1.1e-05	1.34e-07	-10.7136	8.00902	-0.845137	PTK6	protein tyrosine kinase 6
222958_s_at	1.1e-05	1.35e-07	10.7116	8.00687	1.1446	DEPDC1	DEP domain containing 1
204567_s_at	1.1e-05	1.35e-07	-10.7113	8.00657	-1.11381	ABCG1	ATP binding cassette subfamily G member 1
222154_s_at	1.11e-05	1.36e-07	10.7051	8.00006	0.711386	SPATS2L	spermatogenesis associated serine rich 2 like
212249_at	1.11e-05	1.36e-07	10.7002	7.99485	0.910133	PIK3R1	phosphoinositide-3-kinase regulatory subunit 1
214011_s_at	1.12e-05	1.37e-07	10.6974	7.99192	0.743206	NOP16	NOP16 nucleolar protein
208264_s_at	1.12e-05	1.37e-07	10.6925	7.98667	1.07244	EIF3J	eukaryotic translation initiation factor 3 subunit J
201359_at	1.13e-05	1.38e-07	10.6857	7.97943	0.731619	COPB1	coatomer protein complex subunit beta 1
201083_s_at	1.13e-05	1.39e-07	10.6828	7.97639	1.2826	BCLAF1	BCL2 associated transcription factor 1
228822_s_at	1.13e-05	1.39e-07	10.678	7.97128	1.23191	USP16	ubiquitin specific peptidase 16
218205_s_at	1.13e-05	1.4e-07	-10.6762	7.96932	-0.870152	MKNK2	MAP kinase interacting serine/threonine kinase 2
1554572_a_at	1.14e-05	1.4e-07	10.6719	7.96485	0.948354	SUV39H2	suppressor of variegation 3-9 homolog 2
202060_at	1.14e-05	1.41e-07	10.6656	7.95812	0.763481	CTR9	CTR9 homolog, Paf1/RNA polymerase II complex component
222843_at	1.15e-05	1.42e-07	10.6576	7.94964	1.04898	FIGNL1	fidgetin like 1
200009_at	1.15e-05	1.43e-07	10.6528	7.94448	0.758618	GDI2	GDP dissociation inhibitor 2
212530_at	1.16e-05	1.45e-07	10.6425	7.93347	0.971112	NEK7	NIMA related kinase 7
225240_s_at	1.16e-05	1.45e-07	10.6387	7.92951	0.776713	MSI2	musashi RNA binding protein 2
202541_at	1.16e-05	1.45e-07	10.6387	7.92944	1.37931	AIMP1	aminoacyl tRNA synthetase complex interacting multifunctional protein 1
239538_at	1.16e-05	1.45e-07	10.6385	7.92921	0.86336	ZRANB3	zinc finger RANBP2-type containing 3
227999_at	1.17e-05	1.46e-07	-10.6323	7.92262	-0.846649	PWWP2B	PWWP domain containing 2B
201623_s_at	1.17e-05	1.47e-07	10.6287	7.91884	0.880804	DARS	aspartyl-tRNA synthetase
224582_s_at	1.17e-05	1.47e-07	10.6264	7.91639	0.932583	NUCKS1	nuclear casein kinase and cyclin dependent kinase substrate 1
209031_at	1.19e-05	1.49e-07	10.6156	7.9048	0.747897	CADM1	cell adhesion molecule 1
212312_at	1.19e-05	1.49e-07	-10.6141	7.90317	-0.794525	BCL2L1	BCL2 like 1
208663_s_at	1.19e-05	1.5e-07	10.61	7.89882	0.85318	TTC3P1///TTC3	tetratricopeptide repeat domain 3 pseudogene 1///tetratricopeptide repeat domain 3
213168_at	1.19e-05	1.51e-07	10.6037	7.89213	0.817803	SP3	Sp3 transcription factor
212634_at	1.19e-05	1.51e-07	10.6027	7.89101	1.10678	UFL1	UFM1 specific ligase 1
205781_at	1.19e-05	1.51e-07	-10.5998	7.88795	-0.8268	VPS9D1	VPS9 domain containing 1
226015_at	1.19e-05	1.51e-07	10.5996	7.88767	0.898248	ZNF12	zinc finger protein 12
225748_at	1.2e-05	1.52e-07	10.5974	7.88536	0.863693	LTV1	LTV1 ribosome biogenesis factor
218156_s_at	1.2e-05	1.53e-07	10.5907	7.87825	0.70542	TSR1	TSR1, ribosome maturation factor
208095_s_at	1.21e-05	1.54e-07	10.5838	7.87087	1.00983	SRP72	signal recognition particle 72
218521_s_at	1.21e-05	1.54e-07	10.5834	7.87043	0.796456	UBE2W	ubiquitin conjugating enzyme E2 W (putative)
218252_at	1.21e-05	1.55e-07	10.579	7.86568	0.838774	CKAP2	cytoskeleton associated protein 2
222680_s_at	1.21e-05	1.55e-07	10.5773	7.86387	1.13997	DTL	denticleless E3 ubiquitin protein ligase homolog
219032_x_at	1.23e-05	1.57e-07	10.5644	7.85004	0.770048	OPN3	opsin 3
226035_at	1.23e-05	1.58e-07	10.5592	7.84445	0.912873	USP31	ubiquitin specific peptidase 31
225976_at	1.23e-05	1.58e-07	10.558	7.84312	0.757701	BTF3L4	basic transcription factor 3 like 4
202455_at	1.23e-05	1.59e-07	-10.5553	7.84022	-0.806324	HDAC5	histone deacetylase 5
225283_at	1.24e-05	1.59e-07	10.5519	7.83662	0.786965	ARRDC4	arrestin domain containing 4
227369_at	1.24e-05	1.59e-07	10.5511	7.8358	0.88042	SERBP1	SERPINE1 mRNA binding protein 1
1558014_s_at	1.24e-05	1.6e-07	10.5462	7.83052	0.75155	FAR1	fatty acyl-CoA reductase 1
225330_at	1.24e-05	1.6e-07	10.5462	7.83047	0.740175	IGF1R	insulin like growth factor 1 receptor
202169_s_at	1.24e-05	1.6e-07	10.5461	7.83039	0.845268	AASDHPPT	aminoadipate-semialdehyde dehydrogenase-phosphopantetheinyl transferase
214022_s_at	1.24e-05	1.6e-07	-10.5451	7.82937	-0.771144	IFITM1	interferon induced transmembrane protein 1
205081_at	1.24e-05	1.61e-07	-10.5442	7.82834	-0.878371	CRIP1	cysteine rich protein 1
212138_at	1.24e-05	1.61e-07	10.5408	7.82471	0.852391	PDS5A	PDS5 cohesin associated factor A
1553219_a_at	1.24e-05	1.61e-07	10.5399	7.82371	0.885007	AMMECR1	Alport syndrome, mental retardation, midface hypoplasia and elliptocytosis chromosomal region gene 1
210095_s_at	1.24e-05	1.61e-07	-10.539	7.82281	-0.901594	IGFBP3	insulin like growth factor binding protein 3
221703_at	1.24e-05	1.62e-07	10.5379	7.82153	1.31281	BRIP1	BRCA1 interacting protein C-terminal helicase 1
223879_s_at	1.24e-05	1.62e-07	10.5331	7.81644	0.879566	OXR1	oxidation resistance 1
210625_s_at	1.24e-05	1.62e-07	10.5331	7.81641	0.79847	AKAP1	A-kinase anchoring protein 1
206667_s_at	1.25e-05	1.63e-07	10.5281	7.81108	0.952864	SCAMP1	secretory carrier membrane protein 1
208803_s_at	1.25e-05	1.64e-07	10.5231	7.80567	0.873947	SRP72	signal recognition particle 72
202566_s_at	1.25e-05	1.64e-07	10.5224	7.80493	0.792403	SVIL	supervillin
1557843_at	1.25e-05	1.65e-07	10.5208	7.80321	0.736758	LINC01087	long intergenic non-protein coding RNA 1087
209022_at	1.25e-05	1.65e-07	10.5177	7.7998	1.14958	STAG2	stromal antigen 2
235117_at	1.26e-05	1.67e-07	10.5078	7.78923	0.834815	CHAC2	ChaC cation transport regulator homolog 2
232033_at	1.26e-05	1.67e-07	10.5077	7.78913	0.754937	USP37	ubiquitin specific peptidase 37
218294_s_at	1.28e-05	1.7e-07	10.4908	7.77082	0.849152	NUP50	nucleoporin 50
228124_at	1.28e-05	1.7e-07	-10.4904	7.77038	-0.885448	ABHD12	abhydrolase domain containing 12
201104_x_at	1.29e-05	1.72e-07	10.482	7.76131	0.891249	NBPF25P///NBPF26///NBPF19///NBPF20///NBPF10///NBPF8///NBPF9///NBPF15///NBPF11///NBPF14	neuroblastoma breakpoint family member 25, pseudogene///neuroblastoma breakpoint family member 26///neuroblastoma breakpoint family member 19///neuroblastoma breakpoint family member 20///neuroblastoma breakpoint family member 10///neuroblastoma breakpoint family member 8///neuroblastoma breakpoint family member 9///neuroblastoma breakpoint family member 15///neuroblastoma breakpoint family membe…
201349_at	1.3e-05	1.73e-07	10.4727	7.7513	0.687673	SLC9A3R1	SLC9A3 regulator 1
230082_at	1.3e-05	1.74e-07	10.4702	7.74859	0.838391
201386_s_at	1.3e-05	1.74e-07	10.4697	7.74805	0.834509	DHX15	DEAH-box helicase 15
209681_at	1.31e-05	1.74e-07	10.4665	7.74454	0.726089	SLC19A2	solute carrier family 19 member 2
228330_at	1.31e-05	1.75e-07	10.4652	7.74321	0.744223	ZUFSP	zinc finger with UFM1 specific peptidase domain
205961_s_at	1.31e-05	1.75e-07	10.4625	7.74026	0.879409	PSIP1	PC4 and SFRS1 interacting protein 1
211285_s_at	1.31e-05	1.75e-07	10.4609	7.73855	0.7054	UBE3A	ubiquitin protein ligase E3A
203476_at	1.35e-05	1.81e-07	10.4334	7.70875	0.701736	TPBG	trophoblast glycoprotein
34031_i_at	1.36e-05	1.83e-07	10.4192	7.69338	0.841993	KRIT1	KRIT1, ankyrin repeat containing
226290_at	1.38e-05	1.86e-07	10.406	7.67905	1.39961	BDP1	B double prime 1, subunit of RNA polymerase III transcription initiation factor IIIB
209825_s_at	1.4e-05	1.88e-07	10.3953	7.66734	0.717761	MIR3658///UCK2	microRNA 3658///uridine-cytidine kinase 2
213410_at	1.4e-05	1.89e-07	10.3911	7.66274	0.734171	EDRF1	erythroid differentiation regulatory factor 1
224967_at	1.41e-05	1.91e-07	10.3793	7.64999	0.748106	UGCG	UDP-glucose ceramide glucosyltransferase
225556_at	1.41e-05	1.92e-07	10.3781	7.64861	0.710576	VMA21	VMA21 vacuolar H+-ATPase homolog (S. cerevisiae)
227164_at	1.41e-05	1.92e-07	10.3779	7.64846	0.837603	SRSF1	serine and arginine rich splicing factor 1
219010_at	1.41e-05	1.92e-07	-10.3779	7.64841	-0.877751	C1orf106	chromosome 1 open reading frame 106
229763_at	1.41e-05	1.92e-07	-10.376	7.64632	-0.755138	FOXP4	forkhead box P4
214741_at	1.41e-05	1.92e-07	10.3755	7.64579	0.808399	LOC100506639///ZNF131	uncharacterized LOC100506639///zinc finger protein 131
214243_s_at	1.41e-05	1.93e-07	-10.3732	7.64333	-0.860682	SERHL2///SERHL	serine hydrolase-like 2///serine hydrolase-like (pseudogene)
202871_at	1.42e-05	1.94e-07	-10.367	7.63649	-0.786217	TRAF4	TNF receptor associated factor 4
200749_at	1.43e-05	1.95e-07	10.3608	7.62976	0.788416	RAN	RAN, member RAS oncogene family
223580_at	1.45e-05	1.98e-07	-10.3466	7.61426	-0.705884	SPSB2	splA/ryanodine receptor domain and SOCS box containing 2
211015_s_at	1.45e-05	1.99e-07	10.3437	7.61111	0.746268	HSPA4	heat shock protein family A (Hsp70) member 4
222553_x_at	1.45e-05	1.99e-07	10.3428	7.61008	0.894976	OXR1	oxidation resistance 1
226600_at	1.46e-05	2.01e-07	10.3354	7.60206	1.20667	TMTC3	transmembrane and tetratricopeptide repeat containing 3
210778_s_at	1.46e-05	2.01e-07	-10.3334	7.59985	-0.768916	MIR4800///MXD4	microRNA 4800///MAX dimerization protein 4
206261_at	1.46e-05	2.01e-07	10.333	7.59936	0.843823	ZNF239	zinc finger protein 239
224702_at	1.46e-05	2.01e-07	10.3318	7.59811	0.735189	TMEM167A	transmembrane protein 167A
226178_at	1.46e-05	2.01e-07	10.3316	7.59785	1.15398	SOCS4	suppressor of cytokine signaling 4
224876_at	1.46e-05	2.02e-07	10.3294	7.59549	0.746534	C5orf24	chromosome 5 open reading frame 24
227117_at	1.47e-05	2.04e-07	10.3216	7.58692	0.708376	XPOT	exportin for tRNA
218886_at	1.47e-05	2.04e-07	10.3199	7.58502	1.24596	PAK1IP1	PAK1 interacting protein 1
218757_s_at	1.47e-05	2.04e-07	10.3193	7.58434	0.972781	UPF3B	UPF3 regulator of nonsense transcripts homolog B (yeast)
212637_s_at	1.47e-05	2.04e-07	10.3192	7.58426	0.876958	WWP1	WW domain containing E3 ubiquitin protein ligase 1
201027_s_at	1.47e-05	2.04e-07	10.3182	7.58324	1.05055	EIF5B	eukaryotic translation initiation factor 5B
212250_at	1.48e-05	2.07e-07	10.306	7.5698	0.797565	MTDH	metadherin
222574_s_at	1.48e-05	2.07e-07	10.3056	7.56943	0.829661	DHX40	DEAH-box helicase 40
200881_s_at	1.48e-05	2.08e-07	10.3043	7.56795	0.777722	DNAJA1	DnaJ heat shock protein family (Hsp40) member A1
221959_at	1.48e-05	2.08e-07	-10.3036	7.5672	-0.879981	FAM110B	family with sequence similarity 110 member B
207657_x_at	1.48e-05	2.08e-07	10.3032	7.56673	0.812544	TNPO1	transportin 1
209884_s_at	1.48e-05	2.08e-07	10.303	7.56651	0.68308	SLC4A7	solute carrier family 4 member 7
226016_at	1.48e-05	2.08e-07	10.3018	7.56523	0.695498	CD47	CD47 molecule
202872_at	1.48e-05	2.09e-07	10.2985	7.56157	0.724919	ATP6V1C1	ATPase H+ transporting V1 subunit C1
211537_x_at	1.48e-05	2.09e-07	10.2975	7.56054	0.897383	MAP3K7	mitogen-activated protein kinase kinase kinase 7
202119_s_at	1.48e-05	2.09e-07	10.297	7.55996	0.755675	CPNE3	copine 3
211985_s_at	1.48e-05	2.09e-07	10.2959	7.5587	0.715888	CALM3///CALM2///CALM1	calmodulin 3///calmodulin 2///calmodulin 1
213562_s_at	1.48e-05	2.09e-07	10.2957	7.55852	0.792352	SQLE	squalene epoxidase
226760_at	1.48e-05	2.1e-07	10.2944	7.55707	0.787845	MBTPS2	membrane bound transcription factor peptidase, site 2
231118_at	1.48e-05	2.1e-07	-10.2934	7.556	-0.795821	ANKRD35	ankyrin repeat domain 35
212209_at	1.48e-05	2.1e-07	10.2912	7.55357	0.829139	MED13L	mediator complex subunit 13 like
225712_at	1.49e-05	2.11e-07	10.2869	7.54883	0.801436	GEMIN5	gem nuclear organelle associated protein 5
202194_at	1.49e-05	2.12e-07	10.2862	7.54809	0.802663	TMED5	transmembrane p24 trafficking protein 5
219258_at	1.5e-05	2.14e-07	10.277	7.53804	1.06275	TIPIN	TIMELESS interacting protein
221652_s_at	1.5e-05	2.15e-07	10.2735	7.53412	0.792735	ASUN	asunder, spermatogenesis regulator
203728_at	1.5e-05	2.15e-07	-10.2733	7.53388	-0.944355	BAK1	BCL2 antagonist/killer 1
202303_x_at	1.51e-05	2.16e-07	10.2683	7.52842	0.723582	SMARCA5	SWI/SNF related, matrix associated, actin dependent regulator of chromatin, subfamily a, member 5
203622_s_at	1.51e-05	2.16e-07	10.2651	7.52494	0.776585	PNO1	partner of NOB1 homolog
226128_at	1.52e-05	2.18e-07	10.2595	7.51873	0.697	BROX	BRO1 domain and CAAX motif containing
227836_at	1.52e-05	2.18e-07	10.2573	7.51635	0.898306	UTP23	UTP23, small subunit processome component
222432_s_at	1.52e-05	2.19e-07	10.2551	7.51385	0.801931	CCDC47	coiled-coil domain containing 47
226031_at	1.53e-05	2.2e-07	10.2519	7.51041	1.0313	VPS50	VPS50, EARP/GARPII complex subunit
207405_s_at	1.53e-05	2.21e-07	10.2467	7.50462	0.872872	RAD17	RAD17 checkpoint clamp loader component
203712_at	1.53e-05	2.21e-07	10.2441	7.50179	0.868038	PUM3	pumilio RNA binding family member 3
201458_s_at	1.55e-05	2.24e-07	10.2354	7.49222	0.84149	BUB3	BUB3, mitotic checkpoint protein
203261_at	1.57e-05	2.27e-07	10.2227	7.47815	0.802207	DCTN6	dynactin subunit 6
221727_at	1.57e-05	2.27e-07	10.2211	7.47641	0.802311	SUB1	SUB1 homolog, transcriptional regulator
220768_s_at	1.59e-05	2.3e-07	10.2085	7.46243	0.784143	CSNK1G3	casein kinase 1 gamma 3
218502_s_at	1.61e-05	2.33e-07	10.1957	7.44836	0.754963	TRPS1	transcriptional repressor GATA binding 1
1556123_a_at	1.61e-05	2.34e-07	-10.1922	7.44438	-0.943527	RAB11B-AS1	RAB11B antisense RNA 1
230323_s_at	1.62e-05	2.36e-07	-10.185	7.43648	-0.939938	TMEM45B	transmembrane protein 45B
214155_s_at	1.62e-05	2.37e-07	10.1828	7.434	1.10753	LARP4	La ribonucleoprotein domain family member 4
213677_s_at	1.62e-05	2.37e-07	10.1814	7.43243	1.04983	PMS1	PMS1 homolog 1, mismatch repair system component
202976_s_at	1.64e-05	2.39e-07	10.1725	7.42259	0.873637	RHOBTB3	Rho related BTB domain containing 3
200842_s_at	1.64e-05	2.41e-07	10.1679	7.41753	0.737662	EPRS	glutamyl-prolyl-tRNA synthetase
228003_at	1.65e-05	2.42e-07	10.1633	7.41239	0.879374	RAB30	RAB30, member RAS oncogene family
222518_at	1.65e-05	2.42e-07	10.1629	7.41197	0.747944	ARFGEF2	ADP ribosylation factor guanine nucleotide exchange factor 2
55081_at	1.65e-05	2.42e-07	-10.1627	7.41175	-0.883622	MICALL1	MICAL like 1
236279_at	1.66e-05	2.44e-07	-10.1545	7.40263	-0.811756
208787_at	1.66e-05	2.45e-07	10.1512	7.39892	0.739458	MRPL3	mitochondrial ribosomal protein L3
225064_at	1.67e-05	2.47e-07	10.1448	7.39183	1.00102	RABEP1	rabaptin, RAB GTPase binding effector protein 1
217678_at	1.68e-05	2.48e-07	10.1419	7.38858	0.912678	SLC7A11	solute carrier family 7 member 11
218932_at	1.68e-05	2.48e-07	10.1412	7.38788	0.967884	ZNHIT6	zinc finger HIT-type containing 6
1555247_a_at	1.68e-05	2.49e-07	10.1354	7.38137	0.891171	RAPGEF6	Rap guanine nucleotide exchange factor 6
1554021_a_at	1.69e-05	2.5e-07	10.1328	7.37848	0.837312	ZNF12	zinc finger protein 12
205534_at	1.71e-05	2.53e-07	-10.1214	7.36582	-0.821935	PCDH7	protocadherin 7
225447_at	1.71e-05	2.53e-07	10.1203	7.36456	0.859668	GPD2	glycerol-3-phosphate dehydrogenase 2
1558906_a_at	1.71e-05	2.54e-07	-10.1199	7.3641	-0.675707	OSER1-AS1	OSER1 antisense RNA 1 (head to head)
225179_at	1.71e-05	2.55e-07	10.1142	7.35776	0.722852	UBE2K	ubiquitin conjugating enzyme E2 K
202955_s_at	1.71e-05	2.55e-07	10.1139	7.35746	0.770769	ARFGEF1	ADP ribosylation factor guanine nucleotide exchange factor 1
224662_at	1.72e-05	2.57e-07	10.1085	7.3514	0.955915	KIF5B	kinesin family member 5B
216241_s_at	1.72e-05	2.57e-07	10.1084	7.35125	0.751015	TCEA1	transcription elongation factor A1
225806_at	1.72e-05	2.57e-07	-10.1083	7.35123	-0.799212	AJUBA	ajuba LIM protein
226807_at	1.72e-05	2.58e-07	10.1028	7.34509	0.76436	ZFP1	ZFP1 zinc finger protein
217738_at	1.72e-05	2.59e-07	10.1019	7.34402	0.770378	NAMPT	nicotinamide phosphoribosyltransferase
50965_at	1.72e-05	2.59e-07	-10.1016	7.3437	-0.843781	RAB26	RAB26, member RAS oncogene family
224632_at	1.73e-05	2.6e-07	10.0971	7.33871	0.854681	GPATCH4	G-patch domain containing 4
203048_s_at	1.74e-05	2.62e-07	10.0905	7.33132	1.23207	TTC37	tetratricopeptide repeat domain 37
240815_at	1.74e-05	2.62e-07	10.0886	7.32918	1.72107
224410_s_at	1.74e-05	2.62e-07	10.0885	7.32911	1.14717	LMBR1	limb development membrane protein 1
201457_x_at	1.74e-05	2.63e-07	10.0881	7.32862	0.738494	BUB3	BUB3, mitotic checkpoint protein
203553_s_at	1.74e-05	2.64e-07	10.0841	7.32418	1.11547	MAP4K5	mitogen-activated protein kinase kinase kinase kinase 5
203180_at	1.74e-05	2.64e-07	-10.0823	7.32212	-0.814221	ALDH1A3	aldehyde dehydrogenase 1 family member A3
221770_at	1.74e-05	2.65e-07	10.0811	7.3208	0.673011	RPE	ribulose-5-phosphate-3-epimerase
1552625_a_at	1.75e-05	2.65e-07	10.0785	7.31786	0.994208	TRNT1	tRNA nucleotidyl transferase 1
226789_at	1.76e-05	2.68e-07	10.0709	7.30943	0.665843	EMB	embigin
209339_at	1.76e-05	2.68e-07	10.0707	7.30924	0.677459	SIAH2	siah E3 ubiquitin protein ligase 2
223378_at	1.76e-05	2.68e-07	-10.0683	7.30648	-0.703366	GLIS2	GLIS family zinc finger 2
226622_at	1.78e-05	2.71e-07	-10.0581	7.29506	-0.843976	MUC20	mucin 20, cell surface associated
210645_s_at	1.78e-05	2.71e-07	10.058	7.295	0.764305	TTC3P1///TTC3	tetratricopeptide repeat domain 3 pseudogene 1///tetratricopeptide repeat domain 3
225699_at	1.79e-05	2.74e-07	10.0506	7.28673	0.731179	LOC101928927///SNORA9///SNHG15	uncharacterized LOC101928927///small nucleolar RNA, H/ACA box 9///small nucleolar RNA host gene 15
202458_at	1.79e-05	2.74e-07	10.0503	7.28638	0.711676	PRSS23	protease, serine 23
217727_x_at	1.79e-05	2.74e-07	10.0502	7.28626	0.739643	VPS35	VPS35 retromer complex component
200754_x_at	1.79e-05	2.74e-07	10.0495	7.28541	0.743266	MIR636///SRSF2	microRNA 636///serine and arginine rich splicing factor 2
212751_at	1.8e-05	2.77e-07	10.0402	7.27505	0.802342	UBE2N	ubiquitin conjugating enzyme E2 N
208673_s_at	1.8e-05	2.77e-07	10.0395	7.27419	0.756435	SRSF3	serine and arginine rich splicing factor 3
202174_s_at	1.81e-05	2.79e-07	10.0331	7.2671	0.773636	PCM1	pericentriolar material 1
223140_s_at	1.81e-05	2.79e-07	10.0321	7.26588	0.728896	DHX36	DEAH-box helicase 36
214305_s_at	1.81e-05	2.79e-07	10.0315	7.2653	0.718072	SF3B1	splicing factor 3b subunit 1
226193_x_at	1.81e-05	2.8e-07	10.029	7.26242	0.703368	CBWD7///CBWD6///CBWD3///CBWD5///CBWD2///CBWD1	COBW domain containing 7///COBW domain containing 6///COBW domain containing 3///COBW domain containing 5///COBW domain containing 2///COBW domain containing 1
243283_at	1.82e-05	2.82e-07	10.0245	7.25742	0.71134	CROT	carnitine O-octanoyltransferase
225892_at	1.82e-05	2.82e-07	10.0226	7.25528	0.69618	IREB2	iron responsive element binding protein 2
212295_s_at	1.83e-05	2.84e-07	10.0175	7.24953	0.704156	SLC7A1	solute carrier family 7 member 1
226284_at	1.83e-05	2.84e-07	10.0171	7.24908	0.83315	ZBTB2	zinc finger and BTB domain containing 2
227364_at	1.84e-05	2.85e-07	10.0122	7.24359	0.945946
222559_s_at	1.84e-05	2.87e-07	10.007	7.23769	0.872685	RPRD1A	regulation of nuclear pre-mRNA domain containing 1A
214370_at	1.84e-05	2.87e-07	-10.0064	7.23699	-0.864479	S100A8	S100 calcium binding protein A8
1555427_s_at	1.84e-05	2.88e-07	10.0047	7.23509	0.781139	SYNCRIP	synaptotagmin binding cytoplasmic RNA interacting protein
212893_at	1.85e-05	2.89e-07	10.0022	7.23228	1.05522	ZZZ3	zinc finger ZZ-type containing 3
220175_s_at	1.85e-05	2.89e-07	10.0002	7.23008	0.786079	CBWD7///CBWD6///CBWD3///CBWD5///CBWD2///CBWD1	COBW domain containing 7///COBW domain containing 6///COBW domain containing 3///COBW domain containing 5///COBW domain containing 2///COBW domain containing 1
212718_at	1.85e-05	2.9e-07	9.99799	7.22757	0.787728	PAPOLA	poly(A) polymerase alpha
205566_at	1.85e-05	2.9e-07	9.99748	7.227	0.759822	ABHD2	abhydrolase domain containing 2
216836_s_at	1.85e-05	2.9e-07	-9.99736	7.22687	-0.772474	ERBB2	erb-b2 receptor tyrosine kinase 2
242546_at	1.85e-05	2.9e-07	9.99663	7.22604	0.967518	LINC01296///DUXAP10	long intergenic non-protein coding RNA 1296///double homeobox A pseudogene 10
228050_at	1.85e-05	2.91e-07	9.99332	7.22231	0.852041	UTP15	UTP15, small subunit processome component
1562250_at	1.86e-05	2.93e-07	-9.98952	7.21803	-0.798996
239035_at	1.87e-05	2.94e-07	-9.98418	7.21201	-0.795065	MTHFR	methylenetetrahydrofolate reductase (NAD(P)H)
222587_s_at	1.87e-05	2.95e-07	9.98154	7.20903	0.719804	GALNT7	polypeptide N-acetylgalactosaminyltransferase 7
227801_at	1.87e-05	2.96e-07	9.9793	7.20652	1.0375	TRIM59	tripartite motif containing 59
203804_s_at	1.88e-05	2.98e-07	9.97461	7.20122	0.944989	LUC7L3	LUC7 like 3 pre-mRNA splicing factor
206043_s_at	1.9e-05	3.01e-07	-9.96542	7.19085	-0.718729	ATP2C2	ATPase secretory pathway Ca2+ transporting 2
202462_s_at	1.9e-05	3.02e-07	9.96098	7.18583	0.699257	DDX46	DEAD-box helicase 46
204217_s_at	1.92e-05	3.05e-07	-9.9517	7.17534	-0.702935	RTN2	reticulon 2
205483_s_at	1.93e-05	3.07e-07	-9.94708	7.17012	-0.806861	ISG15	ISG15 ubiquitin-like modifier
222700_at	1.93e-05	3.07e-07	9.94575	7.16861	0.655162	ATL2	atlastin GTPase 2
204838_s_at	1.93e-05	3.08e-07	9.94306	7.16557	0.775238	MLH3	mutL homolog 3
1554450_s_at	1.94e-05	3.1e-07	9.93742	7.15919	0.893614	MIER3	MIER family member 3
203418_at	1.95e-05	3.11e-07	9.93482	7.15624	0.745995	CCNA2	cyclin A2
225640_at	1.95e-05	3.11e-07	9.9333	7.15453	0.658127	EBLN3P	endogenous Bornavirus-like nucleoprotein 3, pseudogene
219530_at	1.95e-05	3.12e-07	9.93263	7.15376	0.790436	PALB2	partner and localizer of BRCA2
225517_at	1.96e-05	3.15e-07	9.92289	7.14273	0.856452	ZNF770	zinc finger protein 770
202731_at	1.96e-05	3.15e-07	9.9227	7.14251	0.824102	MIR4680///PDCD4	microRNA 4680///programmed cell death 4 (neoplastic transformation inhibitor)
221503_s_at	1.98e-05	3.18e-07	9.91397	7.13261	0.7192	KPNA3	karyopherin subunit alpha 3
209055_s_at	1.99e-05	3.2e-07	9.90785	7.12567	0.887289	CDC5L	cell division cycle 5 like
222244_s_at	1.99e-05	3.21e-07	9.90625	7.12386	0.673318	TUG1	taurine up-regulated 1 (non-protein coding)
209595_at	1.99e-05	3.21e-07	9.90618	7.12378	0.661746	GTF2F2	general transcription factor IIF subunit 2
221215_s_at	2.03e-05	3.28e-07	-9.88667	7.10162	-0.821621	RIPK4	receptor interacting serine/threonine kinase 4
204431_at	2.03e-05	3.28e-07	-9.88605	7.10091	-0.703233	TLE2	transducin like enhancer of split 2
230165_at	2.03e-05	3.28e-07	9.88603	7.10089	1.16409	SGO2	shugoshin 2
202932_at	2.03e-05	3.28e-07	9.88597	7.10081	0.889056	YES1	YES proto-oncogene 1, Src family tyrosine kinase
219513_s_at	2.03e-05	3.3e-07	-9.88161	7.09585	-0.907185	SH2D3A	SH2 domain containing 3A
223324_s_at	2.03e-05	3.3e-07	9.88156	7.0958	1.00306	TRPM7	transient receptor potential cation channel subfamily M member 7
229566_at	2.04e-05	3.31e-07	-9.87742	7.0911	-0.870015	WFDC21P	WAP four-disulfide core domain 21, pseudogene
223134_at	2.05e-05	3.33e-07	9.87216	7.0851	0.872633	BBX	BBX, HMG-box containing
224961_at	2.05e-05	3.34e-07	9.87027	7.08295	0.877281	SCYL2	SCY1 like pseudokinase 2
212616_at	2.07e-05	3.38e-07	9.86048	7.0718	1.13766	CHD9	chromodomain helicase DNA binding protein 9
203579_s_at	2.08e-05	3.39e-07	9.85664	7.06742	0.741516	SLC7A6	solute carrier family 7 member 6
216996_s_at	2.08e-05	3.39e-07	9.85663	7.06741	0.804403	FASTKD2	FAST kinase domains 2
242338_at	2.08e-05	3.39e-07	9.85594	7.06662	1.50142	TMEM64	transmembrane protein 64
223243_s_at	2.08e-05	3.41e-07	9.85132	7.06136	0.832355	EDEM3	ER degradation enhancing alpha-mannosidase like protein 3
219913_s_at	2.1e-05	3.44e-07	9.84368	7.05264	0.749692	CRNKL1	crooked neck pre-mRNA splicing factor 1
201803_at	2.11e-05	3.47e-07	9.83768	7.04579	0.656796	POLR2B	RNA polymerase II subunit B
220202_s_at	2.12e-05	3.49e-07	9.83195	7.03924	0.811692	RC3H2	ring finger and CCCH-type domains 2
218256_s_at	2.13e-05	3.5e-07	9.82883	7.03568	0.865821	NUP54	nucleoporin 54
227550_at	2.13e-05	3.51e-07	9.82519	7.03152	0.685135	GFRA1	GDNF family receptor alpha 1
43544_at	2.13e-05	3.52e-07	-9.82437	7.03058	-0.991968	MED16	mediator complex subunit 16
225996_at	2.13e-05	3.52e-07	9.82372	7.02984	1.27653	LONRF2	LON peptidase N-terminal domain and ring finger 2
207738_s_at	2.16e-05	3.57e-07	9.81124	7.01556	0.778477	NCKAP1	NCK associated protein 1
207826_s_at	2.17e-05	3.6e-07	-9.80474	7.00812	-0.734883	ID3	inhibitor of DNA binding 3, HLH protein
213015_at	2.18e-05	3.61e-07	9.80018	7.00289	0.719433	BBX	BBX, HMG-box containing
202525_at	2.2e-05	3.65e-07	-9.79233	6.9939	-0.735613	PRSS8	protease, serine 8
222988_s_at	2.2e-05	3.66e-07	-9.79003	6.99127	-0.743653	TMEM9	transmembrane protein 9
202778_s_at	2.2e-05	3.66e-07	9.78948	6.99064	0.863085	ZMYM2	zinc finger MYM-type containing 2
227717_at	2.2e-05	3.66e-07	-9.78794	6.98887	-0.678585	ARHGEF37	Rho guanine nucleotide exchange factor 37
204563_at	2.2e-05	3.67e-07	-9.78724	6.98807	-0.769189	SELL	selectin L
229105_at	2.21e-05	3.68e-07	-9.78299	6.98319	-0.690974	GPR39	G protein-coupled receptor 39
224655_at	2.21e-05	3.69e-07	9.78242	6.98253	0.658418	AK3	adenylate kinase 3
219571_s_at	2.21e-05	3.69e-07	9.78202	6.98207	0.860424	ZNF12	zinc finger protein 12
229294_at	2.22e-05	3.71e-07	-9.77727	6.97663	-0.703429	JPH3	junctophilin 3
234304_s_at	2.22e-05	3.72e-07	9.77519	6.97423	0.677243	IPO11-LRRC70///IPO11	IPO11-LRRC70 readthrough///importin 11
207038_at	2.25e-05	3.76e-07	9.7638	6.96116	0.678193	SLC16A6	solute carrier family 16 member 6
1554485_s_at	2.25e-05	3.77e-07	-9.76292	6.96014	-0.744425	TMEM37	transmembrane protein 37
208775_at	2.26e-05	3.79e-07	9.75838	6.95492	0.765144	XPO1	exportin 1
226702_at	2.26e-05	3.79e-07	-9.75768	6.95411	-0.938453	CMPK2	cytidine/uridine monophosphate kinase 2
202933_s_at	2.28e-05	3.84e-07	9.74737	6.94225	0.756037	YES1	YES proto-oncogene 1, Src family tyrosine kinase
219985_at	2.28e-05	3.85e-07	9.74478	6.93927	1.04368	HS3ST3A1	heparan sulfate-glucosamine 3-sulfotransferase 3A1
218859_s_at	2.28e-05	3.85e-07	9.74379	6.93813	0.999138	ESF1	ESF1 nucleolar pre-rRNA processing protein homolog
230029_x_at	2.31e-05	3.9e-07	9.73286	6.92554	0.727818	UBR3	ubiquitin protein ligase E3 component n-recognin 3 (putative)
202544_at	2.31e-05	3.91e-07	9.73093	6.92332	0.764601	GMFB	glia maturation factor beta
220926_s_at	2.32e-05	3.93e-07	9.7257	6.9173	0.819402	EDEM3	ER degradation enhancing alpha-mannosidase like protein 3
226352_at	2.34e-05	3.96e-07	9.7187	6.90921	0.778696	JMY	junction mediating and regulatory protein, p53 cofactor
205413_at	2.34e-05	3.97e-07	9.7158	6.90588	0.701533	MPPED2	metallophosphoesterase domain containing 2
225272_at	2.34e-05	3.98e-07	-9.71483	6.90475	-0.747693	SAT2	spermidine/spermine N1-acetyltransferase family member 2
223012_at	2.35e-05	3.99e-07	-9.71338	6.90307	-0.86804	MIR4746///UBXN6	microRNA 4746///UBX domain protein 6
203666_at	2.35e-05	3.99e-07	9.71123	6.9006	1.16666	CXCL12	C-X-C motif chemokine ligand 12
201894_s_at	2.35e-05	4e-07	9.71023	6.89944	0.699753	SSR1	signal sequence receptor subunit 1
202265_at	2.35e-05	4e-07	9.70997	6.89914	0.813583	COMMD3-BMI1///BMI1	COMMD3-BMI1 readthrough///BMI1 proto-oncogene, polycomb ring finger
212510_at	2.35e-05	4.02e-07	9.7064	6.89502	0.662657	GPD1L	glycerol-3-phosphate dehydrogenase 1-like
202919_at	2.36e-05	4.03e-07	9.70441	6.89272	0.659883	MOB4	MOB family member 4, phocein
224783_at	2.36e-05	4.04e-07	-9.7022	6.89016	-0.674595	UBALD2	UBA like domain containing 2
205875_s_at	2.36e-05	4.04e-07	-9.7012	6.88901	-0.677729	ATRIP///TREX1	ATR interacting protein///three prime repair exonuclease 1
222550_at	2.36e-05	4.05e-07	9.69932	6.88683	0.695263	ARMC1	armadillo repeat containing 1
202939_at	2.36e-05	4.05e-07	9.69886	6.8863	0.713427	ZMPSTE24	zinc metallopeptidase STE24
212977_at	2.36e-05	4.06e-07	-9.69679	6.88392	-0.68002	ACKR3	atypical chemokine receptor 3
205345_at	2.37e-05	4.08e-07	9.6925	6.87895	0.90755	BARD1	BRCA1 associated RING domain 1
218713_at	2.38e-05	4.09e-07	9.6906	6.87675	0.765867	ICE2	interactor of little elongation complex ELL subunit 2
230097_at	2.38e-05	4.09e-07	9.68961	6.87561	0.769338	GART	phosphoribosylglycinamide formyltransferase, phosphoribosylglycinamide synthetase, phosphoribosylaminoimidazole synthetase
201730_s_at	2.38e-05	4.1e-07	9.68786	6.87359	1.15244	TPR	translocated promoter region, nuclear basket protein
225378_at	2.38e-05	4.12e-07	9.68436	6.86953	0.810053	VPS37A	VPS37A, ESCRT-I subunit
208815_x_at	2.38e-05	4.12e-07	9.68358	6.86863	0.70493	HSPA4	heat shock protein family A (Hsp70) member 4
205780_at	2.39e-05	4.13e-07	-9.68137	6.86608	-0.853083	BIK	BCL2 interacting killer
202613_at	2.39e-05	4.14e-07	9.67865	6.86292	0.711107	CTPS1	CTP synthase 1
219562_at	2.39e-05	4.15e-07	-9.6776	6.86171	-0.767607	RAB26	RAB26, member RAS oncogene family
213459_at	2.39e-05	4.15e-07	9.67701	6.86103	1.18935	RPL37A	ribosomal protein L37a
229519_at	2.39e-05	4.16e-07	9.67547	6.85924	0.74399	FXR1	FMR1 autosomal homolog 1
236656_s_at	2.4e-05	4.18e-07	-9.67127	6.85438	-0.988721	LOC100288911	uncharacterized LOC100288911
221958_s_at	2.4e-05	4.18e-07	-9.67084	6.85388	-0.804941	WLS	wntless Wnt ligand secretion mediator
214798_at	2.42e-05	4.21e-07	-9.66424	6.84623	-0.675651	ATP2C2	ATPase secretory pathway Ca2+ transporting 2
230388_s_at	2.42e-05	4.23e-07	-9.66081	6.84225	-0.657625	KANSL1-AS1	KANSL1 antisense RNA 1
226294_x_at	2.43e-05	4.25e-07	9.65677	6.83756	0.877081	FAM91A1	family with sequence similarity 91 member A1
225086_at	2.44e-05	4.26e-07	9.65395	6.83429	0.668057	FAM98B	family with sequence similarity 98 member B
209094_at	2.44e-05	4.27e-07	9.65317	6.83339	0.712987	DDAH1	dimethylarginine dimethylaminohydrolase 1
212442_s_at	2.45e-05	4.29e-07	9.6482	6.82762	0.705167	CERS6	ceramide synthase 6
222651_s_at	2.47e-05	4.33e-07	9.64062	6.81881	0.644672	TRPS1	transcriptional repressor GATA binding 1
201292_at	2.47e-05	4.33e-07	9.6396	6.81763	0.893367	TOP2A	topoisomerase (DNA) II alpha
204744_s_at	2.47e-05	4.34e-07	9.6373	6.81495	0.639781	IARS	isoleucyl-tRNA synthetase
217894_at	2.47e-05	4.35e-07	9.63638	6.81389	0.863259	KCTD3	potassium channel tetramerization domain containing 3
209523_at	2.47e-05	4.35e-07	9.63575	6.81316	0.828825	TAF2	TATA-box binding protein associated factor 2
226134_s_at	2.47e-05	4.36e-07	9.63501	6.8123	0.712596	MSI2	musashi RNA binding protein 2
206095_s_at	2.47e-05	4.36e-07	9.63349	6.81053	0.850209	SRSF10	serine and arginine rich splicing factor 10
227126_at	2.47e-05	4.37e-07	9.6328	6.80973	0.858272	PTPRG	protein tyrosine phosphatase, receptor type G
233446_at	2.47e-05	4.37e-07	9.6326	6.80949	0.767283	ONECUT2	one cut homeobox 2
222607_s_at	2.47e-05	4.37e-07	9.6324	6.80927	0.915884	DIS3	DIS3 homolog, exosome endoribonuclease and 3'-5' exoribonuclease
1558292_s_at	2.48e-05	4.39e-07	9.62745	6.8035	0.740283	PIGW	phosphatidylinositol glycan anchor biosynthesis class W
227925_at	2.48e-05	4.4e-07	-9.62695	6.80293	-0.897014	ST3GAL4-AS1	ST3GAL4 antisense RNA 1 (head to head)
209989_at	2.49e-05	4.42e-07	9.62221	6.79741	0.966585	ZNF268	zinc finger protein 268
209691_s_at	2.49e-05	4.43e-07	-9.62084	6.79582	-0.755035	DOK4	docking protein 4
221760_at	2.49e-05	4.43e-07	9.62035	6.79525	0.829307	MAN1A1	mannosidase alpha class 1A member 1
209096_at	2.49e-05	4.43e-07	9.62012	6.79497	0.734993	UBE2V2	ubiquitin conjugating enzyme E2 V2
224840_at	2.49e-05	4.44e-07	9.61858	6.79318	0.76107	FKBP5	FK506 binding protein 5
214700_x_at	2.49e-05	4.45e-07	9.61677	6.79108	1.21651	RIF1	replication timing regulatory factor 1
201690_s_at	2.5e-05	4.46e-07	9.61344	6.78719	0.6587	TPD52	tumor protein D52
219696_at	2.52e-05	4.51e-07	9.60499	6.77736	0.935257	DENND1B	DENN domain containing 1B
244475_at	2.52e-05	4.52e-07	9.60228	6.77419	0.700684
211484_s_at	2.53e-05	4.54e-07	9.59869	6.77001	0.714256	DSCAM	DS cell adhesion molecule
208912_s_at	2.54e-05	4.56e-07	-9.59485	6.76553	-0.683924	CNP	2',3'-cyclic nucleotide 3' phosphodiesterase
225202_at	2.54e-05	4.56e-07	9.59472	6.76538	0.734571	RHOBTB3	Rho related BTB domain containing 3
203065_s_at	2.54e-05	4.57e-07	9.59289	6.76325	0.648266	CAV1	caveolin 1
223239_at	2.54e-05	4.58e-07	9.59128	6.76137	0.837298	GSKIP	GSK3B interacting protein
229980_s_at	2.56e-05	4.61e-07	9.5855	6.75462	0.741849	SNX5	sorting nexin 5
226180_at	2.57e-05	4.63e-07	9.58137	6.7498	1.0735	WDR36	WD repeat domain 36
225313_at	2.57e-05	4.64e-07	9.58006	6.74827	0.679585	FAM217B	family with sequence similarity 217 member B
1554260_a_at	2.57e-05	4.65e-07	9.57782	6.74565	0.80808	FRYL	FRY like transcription coactivator
222467_s_at	2.57e-05	4.65e-07	9.57776	6.74558	0.684569	PPP6R3	protein phosphatase 6 regulatory subunit 3
209575_at	2.57e-05	4.66e-07	-9.57554	6.74299	-0.696678	IL10RB	interleukin 10 receptor subunit beta
227500_at	2.57e-05	4.66e-07	-9.57537	6.74279	-0.726853	FBXL18	F-box and leucine rich repeat protein 18
211784_s_at	2.57e-05	4.67e-07	9.57381	6.74096	0.770814	SRSF1	serine and arginine rich splicing factor 1
204004_at	2.58e-05	4.68e-07	9.57225	6.73914	0.746301	PAWR	pro-apoptotic WT1 regulator
225706_at	2.59e-05	4.71e-07	9.56706	6.73308	0.681258	GLCCI1	glucocorticoid induced 1
219177_at	2.59e-05	4.72e-07	9.56541	6.73114	0.929571	BRIX1	BRX1, biogenesis of ribosomes
215596_s_at	2.6e-05	4.74e-07	9.56177	6.72688	0.974515	LTN1	listerin E3 ubiquitin protein ligase 1
202412_s_at	2.6e-05	4.74e-07	9.56124	6.72626	0.839517	USP1	ubiquitin specific peptidase 1
220911_s_at	2.6e-05	4.74e-07	-9.56075	6.72569	-0.744719	NYNRIN	NYN domain and retroviral integrase containing
31874_at	2.6e-05	4.74e-07	-9.56052	6.72543	-0.784825	GAS2L1	growth arrest specific 2 like 1
201351_s_at	2.62e-05	4.8e-07	9.55029	6.71345	0.687277	YME1L1	YME1 like 1 ATPase
200686_s_at	2.64e-05	4.83e-07	9.54529	6.7076	0.837173	SRSF11	serine and arginine rich splicing factor 11
204929_s_at	2.64e-05	4.84e-07	-9.5426	6.70444	-0.84421	VAMP5	vesicle associated membrane protein 5
200890_s_at	2.64e-05	4.85e-07	9.54075	6.70227	0.853761	SSR1	signal sequence receptor subunit 1
226154_at	2.64e-05	4.85e-07	9.54036	6.70182	0.883962	DNM1L	dynamin 1 like
209729_at	2.64e-05	4.86e-07	-9.53991	6.70129	-0.695971	GAS2L1	growth arrest specific 2 like 1
227946_at	2.64e-05	4.86e-07	-9.53831	6.69941	-0.671463	OSBPL7	oxysterol binding protein like 7
218050_at	2.65e-05	4.88e-07	9.53492	6.69544	0.705886	UFM1	ubiquitin fold modifier 1
34408_at	2.66e-05	4.91e-07	-9.52994	6.6896	-0.700715	RTN2	reticulon 2
1556060_a_at	2.66e-05	4.91e-07	9.52935	6.68891	0.711672	ZNF451	zinc finger protein 451
35148_at	2.66e-05	4.92e-07	-9.52831	6.68768	-0.751112	TJP3	tight junction protein 3
203023_at	2.68e-05	4.95e-07	9.52253	6.6809	0.688223	NOP16	NOP16 nucleolar protein
200692_s_at	2.68e-05	4.97e-07	9.51909	6.67686	0.647104	HSPA9	heat shock protein family A (Hsp70) member 9
229982_at	2.68e-05	4.98e-07	9.51858	6.67626	0.634926	QSER1	glutamine and serine rich 1
233903_s_at	2.68e-05	4.98e-07	9.5184	6.67605	0.967509	ARHGEF26	Rho guanine nucleotide exchange factor 26
219540_at	2.69e-05	4.99e-07	9.51578	6.67298	1.06955	ZNF267	zinc finger protein 267
201649_at	2.7e-05	5.02e-07	-9.51041	6.66666	-0.693809	UBE2L6	ubiquitin conjugating enzyme E2 L6
236620_at	2.7e-05	5.03e-07	9.50945	6.66553	1.22717	RIF1	replication timing regulatory factor 1
202653_s_at	2.7e-05	5.03e-07	9.5088	6.66477	0.725196	MARCH7	membrane associated ring-CH-type finger 7
203222_s_at	2.71e-05	5.06e-07	-9.50467	6.65991	-0.681556	TLE1	transducin like enhancer of split 1
202629_at	2.73e-05	5.09e-07	9.49965	6.65401	0.654883	APPBP2	amyloid beta precursor protein binding protein 2
65438_at	2.73e-05	5.09e-07	-9.49901	6.65326	-0.803408	TLDC1	TBC/LysM-associated domain containing 1
201358_s_at	2.73e-05	5.11e-07	9.49558	6.64922	0.79834	COPB1	coatomer protein complex subunit beta 1
218520_at	2.73e-05	5.11e-07	9.49487	6.64838	0.783886	TBK1	TANK binding kinase 1
219237_s_at	2.74e-05	5.13e-07	9.49242	6.6455	1.15491	DNAJB14	DnaJ heat shock protein family (Hsp40) member B14
219558_at	2.74e-05	5.13e-07	9.49122	6.6441	0.841584	ATP13A3	ATPase 13A3
202829_s_at	2.74e-05	5.15e-07	9.48865	6.64106	0.706541	VAMP7	vesicle associated membrane protein 7
229436_x_at	2.75e-05	5.17e-07	9.48499	6.63676	0.782045	BRCC3	BRCA1/BRCA2-containing complex subunit 3
202900_s_at	2.76e-05	5.19e-07	9.48226	6.63354	0.632738	NUP88	nucleoporin 88
213262_at	2.76e-05	5.19e-07	9.4821	6.63335	0.684869	SACS	sacsin molecular chaperone
212918_at	2.76e-05	5.19e-07	9.4814	6.63252	0.922339	RECQL	RecQ like helicase
225927_at	2.76e-05	5.21e-07	9.47889	6.62956	0.729991	MAP3K1	mitogen-activated protein kinase kinase kinase 1
209025_s_at	2.76e-05	5.21e-07	9.47809	6.62863	0.651306	SYNCRIP	synaptotagmin binding cytoplasmic RNA interacting protein
226094_at	2.78e-05	5.25e-07	9.47186	6.62128	0.979367	PIK3C2A	phosphatidylinositol-4-phosphate 3-kinase catalytic subunit type 2 alpha
1554067_at	2.8e-05	5.3e-07	9.46453	6.61264	1.1214	C12orf66	chromosome 12 open reading frame 66
225677_at	2.8e-05	5.3e-07	9.46332	6.61121	0.636727	BCAP29	B-cell receptor-associated protein 29
201362_at	2.81e-05	5.32e-07	9.46046	6.60784	0.693445	IVNS1ABP	influenza virus NS1A binding protein
224648_at	2.81e-05	5.33e-07	9.45935	6.60652	0.811705	GPBP1	GC-rich promoter binding protein 1
203395_s_at	2.81e-05	5.33e-07	-9.4585	6.60552	-0.660356	HES1	hes family bHLH transcription factor 1
228408_s_at	2.82e-05	5.35e-07	9.45566	6.60216	0.911673	SDAD1	SDA1 domain containing 1
238607_at	2.83e-05	5.39e-07	-9.44962	6.59503	-0.690382	ZNF296	zinc finger protein 296
213918_s_at	2.83e-05	5.39e-07	9.44922	6.59455	0.899315	NIPBL	NIPBL, cohesin loading factor
224928_at	2.84e-05	5.41e-07	9.44536	6.58999	0.667909	SETD7	SET domain containing lysine methyltransferase 7
222525_s_at	2.84e-05	5.42e-07	9.44359	6.5879	0.666008	CCDC25	coiled-coil domain containing 25
228282_at	2.85e-05	5.44e-07	9.44095	6.58478	0.745505	MFSD8	major facilitator superfamily domain containing 8
207669_at	2.85e-05	5.45e-07	-9.43882	6.58226	-0.700775	KRT83	keratin 83
201856_s_at	2.85e-05	5.46e-07	9.43877	6.5822	0.646157	ZFR	zinc finger RNA binding protein
201604_s_at	2.85e-05	5.46e-07	9.43772	6.58096	0.801092	PPP1R12A	protein phosphatase 1 regulatory subunit 12A
220235_s_at	2.85e-05	5.47e-07	9.43698	6.58008	0.842422	LRIF1	ligand dependent nuclear receptor interacting factor 1
241734_at	2.86e-05	5.48e-07	9.43486	6.57757	1.02112	SRFBP1	serum response factor binding protein 1
1556308_at	2.86e-05	5.5e-07	-9.43228	6.57452	-0.678592	PRRT3	proline rich transmembrane protein 3
226736_at	2.86e-05	5.5e-07	9.43151	6.57362	0.825386	CHURC1	churchill domain containing 1
222931_s_at	2.87e-05	5.53e-07	9.42695	6.56822	0.653316	THNSL1	threonine synthase like 1
228841_at	2.87e-05	5.53e-07	9.42678	6.56802	1.02709	LYRM7	LYR motif containing 7
224746_at	2.87e-05	5.54e-07	-9.42509	6.56601	-0.636581	KIAA1522	KIAA1522
202118_s_at	2.87e-05	5.54e-07	9.42504	6.56596	0.72957	CPNE3	copine 3
223035_s_at	2.9e-05	5.6e-07	9.41619	6.55547	0.621842	FARSB	phenylalanyl-tRNA synthetase beta subunit
205427_at	2.9e-05	5.61e-07	9.41522	6.55432	0.939341	ZNF354A	zinc finger protein 354A
203080_s_at	2.92e-05	5.64e-07	9.4097	6.54777	0.69878	BAZ2B	bromodomain adjacent to zinc finger domain 2B
201918_at	2.92e-05	5.65e-07	9.40849	6.54634	0.828625	SLC25A36	solute carrier family 25 member 36
213793_s_at	2.93e-05	5.67e-07	9.40488	6.54206	0.784976	HOMER1	homer scaffolding protein 1
206245_s_at	2.94e-05	5.7e-07	9.40109	6.53756	0.630956	IVNS1ABP	influenza virus NS1A binding protein
1567997_x_at	2.94e-05	5.72e-07	9.39786	6.53373	0.689813
224960_at	2.95e-05	5.74e-07	9.39439	6.52961	0.797792	SCYL2	SCY1 like pseudokinase 2
228084_at	2.97e-05	5.78e-07	9.38901	6.52323	0.858279	PLA2G12A	phospholipase A2 group XIIA
203202_at	2.97e-05	5.79e-07	9.38726	6.52115	1.2674	KRR1	KRR1, small subunit processome component homolog
201446_s_at	2.97e-05	5.8e-07	9.38586	6.51948	0.674981	TIA1	TIA1 cytotoxic granule-associated RNA binding protein
242323_at	2.98e-05	5.81e-07	9.38432	6.51765	0.651034	PLA2G12A	phospholipase A2 group XIIA
202113_s_at	2.98e-05	5.82e-07	9.38327	6.5164	0.862609	SNX2	sorting nexin 2
243916_x_at	2.99e-05	5.84e-07	9.37977	6.51224	0.860117	UBLCP1	ubiquitin like domain containing CTD phosphatase 1
212219_at	3e-05	5.86e-07	9.37651	6.50836	0.644752	PSME4	proteasome activator subunit 4
1565269_s_at	3e-05	5.89e-07	9.37327	6.50451	0.667361	ATF1	activating transcription factor 1
211686_s_at	3.01e-05	5.89e-07	9.37195	6.50294	0.784477	MAK16	MAK16 homolog
226747_at	3.01e-05	5.91e-07	9.36954	6.50007	0.704852	TXNDC16	thioredoxin domain containing 16
218686_s_at	3.01e-05	5.92e-07	-9.3681	6.49835	-0.683041	RHBDF1	rhomboid 5 homolog 1
218436_at	3.01e-05	5.93e-07	-9.36746	6.49759	-0.844052	SIL1	SIL1 nucleotide exchange factor
221256_s_at	3.01e-05	5.93e-07	-9.3664	6.49633	-0.706594	HDHD3	haloacid dehalogenase like hydrolase domain containing 3
213859_x_at	3.02e-05	5.94e-07	9.36537	6.49511	0.737918	SMARCA5	SWI/SNF related, matrix associated, actin dependent regulator of chromatin, subfamily a, member 5
208706_s_at	3.02e-05	5.97e-07	9.36149	6.49049	0.648842	EIF5	eukaryotic translation initiation factor 5
205870_at	3.02e-05	5.97e-07	-9.36076	6.48962	-0.898965	BDKRB2	bradykinin receptor B2
204905_s_at	3.02e-05	5.97e-07	9.36064	6.48948	0.844823	EEF1E1	eukaryotic translation elongation factor 1 epsilon 1
210681_s_at	3.02e-05	5.97e-07	9.36041	6.4892	1.27766	MIR6125///USP15	microRNA 6125///ubiquitin specific peptidase 15
200977_s_at	3.02e-05	5.98e-07	9.36027	6.48904	1.05554	TAX1BP1	Tax1 binding protein 1
224836_at	3.02e-05	5.98e-07	-9.35938	6.48797	-0.744426	TP53INP2	tumor protein p53 inducible nuclear protein 2
221880_s_at	3.03e-05	6.02e-07	-9.35456	6.48224	-0.812889	FAM174B	family with sequence similarity 174 member B
226503_at	3.05e-05	6.04e-07	9.35046	6.47734	0.892374	RIF1	replication timing regulatory factor 1
232231_at	3.06e-05	6.07e-07	9.34684	6.47302	0.726388	RUNX2	runt related transcription factor 2
208720_s_at	3.06e-05	6.08e-07	9.34491	6.47073	0.729963	RBM39	RNA binding motif protein 39
243594_x_at	3.06e-05	6.09e-07	-9.34353	6.46908	-0.864693	SPIRE2	spire type actin nucleation factor 2
219217_at	3.07e-05	6.11e-07	9.34044	6.4654	0.633625	NARS2	asparaginyl-tRNA synthetase 2, mitochondrial (putative)
225970_at	3.07e-05	6.12e-07	9.34041	6.46536	0.728448	DDHD1	DDHD domain containing 1
200895_s_at	3.08e-05	6.14e-07	9.33677	6.46102	0.758339	FKBP4	FK506 binding protein 4
213775_x_at	3.08e-05	6.16e-07	9.33405	6.45777	1.02949	ZNF638-IT1///ZNF638	ZNF638 intronic transcript 1///zinc finger protein 638
222791_at	3.09e-05	6.17e-07	9.33266	6.45612	0.782704	RSBN1	round spermatid basic protein 1
221510_s_at	3.09e-05	6.19e-07	9.3303	6.45329	0.769363	GLS	glutaminase
211987_at	3.1e-05	6.21e-07	9.32657	6.44884	0.708808	TOP2B	topoisomerase (DNA) II beta
201779_s_at	3.11e-05	6.23e-07	9.32396	6.44572	0.718666	RNF13	ring finger protein 13
219020_at	3.11e-05	6.25e-07	-9.32208	6.44348	-0.68118	HS1BP3	HCLS1 binding protein 3
202304_at	3.12e-05	6.26e-07	9.32059	6.4417	0.754057	FNDC3A	fibronectin type III domain containing 3A
235589_s_at	3.12e-05	6.29e-07	9.3169	6.43728	0.809597
35254_at	3.12e-05	6.29e-07	-9.31678	6.43713	-0.751935	TRAFD1	TRAF-type zinc finger domain containing 1
212610_at	3.14e-05	6.33e-07	9.31112	6.43037	0.639815	PTPN11	protein tyrosine phosphatase, non-receptor type 11
218032_at	3.16e-05	6.37e-07	-9.30568	6.42387	-0.652865	SNN	stannin
213047_x_at	3.17e-05	6.39e-07	9.3029	6.42054	0.619626	SETSIP///SET	SET-like protein///SET nuclear proto-oncogene
204867_at	3.17e-05	6.41e-07	-9.30022	6.41733	-0.71415	GCHFR	GTP cyclohydrolase I feedback regulator
235552_at	3.18e-05	6.43e-07	9.29752	6.4141	0.649621	METTL14	methyltransferase like 14
214693_x_at	3.18e-05	6.43e-07	9.29734	6.41387	0.657859	NBPF26///NBPF10///NBPF9///NBPF14	neuroblastoma breakpoint family member 26///neuroblastoma breakpoint family member 10///neuroblastoma breakpoint family member 9///neuroblastoma breakpoint family member 14
1555920_at	3.18e-05	6.43e-07	9.29706	6.41354	0.899861	CBX3	chromobox 3
219854_at	3.18e-05	6.44e-07	9.29645	6.41281	0.759599	ZNF14	zinc finger protein 14
215338_s_at	3.19e-05	6.47e-07	9.29259	6.40819	0.652341	NKTR	natural killer cell triggering receptor
202606_s_at	3.19e-05	6.47e-07	9.29175	6.40719	0.738494	TLK1	tousled like kinase 1
231981_at	3.21e-05	6.53e-07	9.28452	6.39852	0.743215	PRLR	prolactin receptor
238974_at	3.22e-05	6.56e-07	9.28072	6.39396	0.819585	C2orf69	chromosome 2 open reading frame 69
218598_at	3.24e-05	6.6e-07	9.27541	6.38759	0.805071	RINT1	RAD50 interactor 1
200731_s_at	3.24e-05	6.61e-07	9.2742	6.38614	0.6302	PTP4A1	protein tyrosine phosphatase type IVA, member 1
213112_s_at	3.25e-05	6.63e-07	-9.27129	6.38264	-0.721444	SQSTM1	sequestosome 1
1555334_s_at	3.26e-05	6.65e-07	9.26871	6.37954	0.677025	SLC30A5	solute carrier family 30 member 5
226341_at	3.26e-05	6.66e-07	9.26726	6.3778	0.760374	OTUD6B-AS1	OTUD6B antisense RNA 1 (head to head)
213341_at	3.27e-05	6.68e-07	9.26453	6.37453	0.727493	FEM1C	fem-1 homolog C
226345_at	3.27e-05	6.69e-07	9.26417	6.37409	0.705741	ARL5B	ADP ribosylation factor like GTPase 5B
212557_at	3.27e-05	6.69e-07	9.26372	6.37356	0.761026	ZNF451	zinc finger protein 451
238953_at	3.27e-05	6.7e-07	9.262	6.37148	0.811592	SP2-AS1	SP2 antisense RNA 1
235392_at	3.27e-05	6.72e-07	9.25974	6.36877	0.697933
47553_at	3.27e-05	6.73e-07	9.2589	6.36776	0.856478	WHRN	whirlin
227250_at	3.27e-05	6.73e-07	-9.25885	6.36771	-0.674352	KREMEN1	kringle containing transmembrane protein 1
208811_s_at	3.27e-05	6.73e-07	9.25878	6.36762	0.677969	TMEM135///DNAJB6	transmembrane protein 135///DnaJ heat shock protein family (Hsp40) member B6
202837_at	3.3e-05	6.79e-07	-9.25133	6.35866	-0.703007	TRAFD1	TRAF-type zinc finger domain containing 1
223758_s_at	3.31e-05	6.81e-07	9.2481	6.35477	0.734537	GTF2H2C///GTF2H2B///GTF2H2	GTF2H2 family member C///general transcription factor IIH subunit 2B (pseudogene)///general transcription factor IIH subunit 2
230270_at	3.33e-05	6.88e-07	9.24031	6.3454	0.911804	PRPF38B	pre-mRNA processing factor 38B
229828_at	3.34e-05	6.9e-07	9.23712	6.34156	0.648039	CDC73	cell division cycle 73
202542_s_at	3.38e-05	6.99e-07	9.22682	6.32916	0.645327	AIMP1	aminoacyl tRNA synthetase complex interacting multifunctional protein 1
208229_at	3.39e-05	7.01e-07	-9.22328	6.32488	-0.800586	FGFR2	fibroblast growth factor receptor 2
213527_s_at	3.39e-05	7.02e-07	-9.22228	6.32369	-0.755926	ZNF688	zinc finger protein 688
227545_at	3.4e-05	7.05e-07	9.21928	6.32006	0.680761	BARD1	BRCA1 associated RING domain 1
242473_at	3.41e-05	7.07e-07	-9.21715	6.3175	-0.748353	TRAF4	TNF receptor associated factor 4
201448_at	3.41e-05	7.07e-07	9.21632	6.31649	1.03528	TIA1	TIA1 cytotoxic granule-associated RNA binding protein
1555193_a_at	3.42e-05	7.11e-07	9.2117	6.31092	0.721714	ZNF277	zinc finger protein 277
53720_at	3.42e-05	7.12e-07	-9.21102	6.3101	-0.718528	C19orf66	chromosome 19 open reading frame 66
227580_s_at	3.44e-05	7.15e-07	-9.20672	6.30491	-0.777563	TECPR1	tectonin beta-propeller repeat containing 1
202693_s_at	3.45e-05	7.18e-07	9.20355	6.30108	0.67283	STK17A	serine/threonine kinase 17a
219317_at	3.47e-05	7.24e-07	9.19633	6.29235	0.77247	POLI	DNA polymerase iota
222393_s_at	3.47e-05	7.25e-07	9.19565	6.29153	0.937369	NAA50	N(alpha)-acetyltransferase 50, NatE catalytic subunit
208642_s_at	3.49e-05	7.3e-07	9.18953	6.28413	0.66449	XRCC5	X-ray repair cross complementing 5
212829_at	3.51e-05	7.33e-07	9.18583	6.27965	0.617571	PIP4K2A	phosphatidylinositol-5-phosphate 4-kinase type 2 alpha
218842_at	3.51e-05	7.33e-07	9.1855	6.27926	1.31102	RPAP3	RNA polymerase II associated protein 3
201363_s_at	3.51e-05	7.34e-07	9.18468	6.27827	0.693024	IVNS1ABP	influenza virus NS1A binding protein
221691_x_at	3.52e-05	7.37e-07	9.18108	6.27392	0.656043	NPM1	nucleophosmin
206098_at	3.52e-05	7.38e-07	9.18054	6.27327	0.697462	ZBTB6	zinc finger and BTB domain containing 6
213222_at	3.52e-05	7.39e-07	9.17926	6.27171	0.670852	PLCB1	phospholipase C beta 1
231713_s_at	3.53e-05	7.41e-07	9.177	6.26897	0.766752	ELP2	elongator acetyltransferase complex subunit 2
235138_at	3.53e-05	7.42e-07	9.17561	6.26729	0.898854
202850_at	3.53e-05	7.42e-07	9.17534	6.26697	0.734009	ABCD3	ATP binding cassette subfamily D member 3
1554365_a_at	3.53e-05	7.44e-07	9.17379	6.26509	0.658134	PPP2R5C	protein phosphatase 2 regulatory subunit B'gamma
224731_at	3.54e-05	7.46e-07	9.17155	6.26238	0.73536	HMGB1	high mobility group box 1
202770_s_at	3.54e-05	7.46e-07	-9.17066	6.26129	-0.674055	CCNG2	cyclin G2
1554249_a_at	3.54e-05	7.47e-07	9.16978	6.26023	0.752525	ZNF638-IT1///ZNF638	ZNF638 intronic transcript 1///zinc finger protein 638
225519_at	3.54e-05	7.48e-07	9.1683	6.25844	0.738804	PPP4R2	protein phosphatase 4 regulatory subunit 2
1552797_s_at	3.55e-05	7.5e-07	-9.16609	6.25576	-0.759063	PROM2	prominin 2
217942_at	3.55e-05	7.52e-07	9.16464	6.254	0.636119	MRPS35	mitochondrial ribosomal protein S35
234863_x_at	3.55e-05	7.52e-07	9.16461	6.25397	0.692563	FBXO5	F-box protein 5
202899_s_at	3.55e-05	7.53e-07	9.16362	6.25277	0.639394	SRSF3	serine and arginine rich splicing factor 3
223135_s_at	3.56e-05	7.57e-07	9.15921	6.24742	0.774259	BBX	BBX, HMG-box containing
225053_at	3.58e-05	7.61e-07	9.15407	6.24119	0.679887	CNOT7	CCR4-NOT transcription complex subunit 7
201291_s_at	3.58e-05	7.63e-07	9.15203	6.23872	0.929154	TOP2A	topoisomerase (DNA) II alpha
218343_s_at	3.58e-05	7.63e-07	9.15189	6.23854	0.660221	GTF3C3	general transcription factor IIIC subunit 3
202308_at	3.58e-05	7.64e-07	-9.15088	6.23731	-0.653845	SREBF1	sterol regulatory element binding transcription factor 1
201450_s_at	3.58e-05	7.65e-07	9.15023	6.23653	0.967938	TIA1	TIA1 cytotoxic granule-associated RNA binding protein
209902_at	3.58e-05	7.66e-07	9.14908	6.23514	0.822043	ATR	ATR serine/threonine kinase
222387_s_at	3.58e-05	7.67e-07	9.14768	6.23343	0.649296	VPS35	VPS35 retromer complex component
1555989_at	3.58e-05	7.69e-07	9.14534	6.2306	0.764196	DAAM1	dishevelled associated activator of morphogenesis 1
201516_at	3.58e-05	7.69e-07	9.14502	6.23021	0.689692	SRM	spermidine synthase
224580_at	3.58e-05	7.7e-07	9.14392	6.22887	0.778414	SLC38A1	solute carrier family 38 member 1
200730_s_at	3.58e-05	7.71e-07	9.14362	6.2285	0.858367	PTP4A1	protein tyrosine phosphatase type IVA, member 1
235266_at	3.58e-05	7.71e-07	9.14351	6.22837	0.756907	ATAD2	ATPase family, AAA domain containing 2
236124_at	3.58e-05	7.71e-07	-9.14347	6.22832	-0.683978	LOC153546	uncharacterized LOC153546
225716_at	3.58e-05	7.71e-07	9.14332	6.22814	0.619551	BRI3BP	BRI3 binding protein
210761_s_at	3.58e-05	7.71e-07	-9.14329	6.2281	-0.674401	GRB7	growth factor receptor bound protein 7
218721_s_at	3.59e-05	7.72e-07	9.14232	6.22693	1.0813	C1orf27	chromosome 1 open reading frame 27
222980_at	3.6e-05	7.75e-07	9.13932	6.22328	0.609615	RAB10	RAB10, member RAS oncogene family
200598_s_at	3.62e-05	7.8e-07	9.13328	6.21594	0.740437	MIR3652///HSP90B1	microRNA 3652///heat shock protein 90 beta family member 1
214545_s_at	3.63e-05	7.82e-07	9.1308	6.21293	0.634776	PROSC	proline synthetase cotranscribed homolog (bacterial)
223705_s_at	3.63e-05	7.83e-07	9.1301	6.21208	0.808907	GPBP1	GC-rich promoter binding protein 1
227329_at	3.63e-05	7.85e-07	-9.12812	6.20967	-0.7271	ZBTB46	zinc finger and BTB domain containing 46
210774_s_at	3.63e-05	7.86e-07	9.12725	6.20862	0.610451	NCOA4	nuclear receptor coactivator 4
218279_s_at	3.65e-05	7.91e-07	-9.12202	6.20226	-0.729115	HIST2H2AA4///HIST2H2AA3	histone cluster 2, H2aa4///histone cluster 2, H2aa3
211684_s_at	3.66e-05	7.92e-07	9.1202	6.20004	0.6352	DYNC1I2	dynein cytoplasmic 1 intermediate chain 2
225366_at	3.66e-05	7.94e-07	9.11808	6.19746	0.97339	PGM2	phosphoglucomutase 2
208433_s_at	3.68e-05	7.98e-07	9.11373	6.19217	0.75791	LRP8	LDL receptor related protein 8
201964_at	3.69e-05	8.02e-07	9.11012	6.18777	0.799015	SETX	senataxin
243999_at	3.7e-05	8.04e-07	9.10814	6.18536	0.804991	SLFN5	schlafen family member 5
212143_s_at	3.7e-05	8.07e-07	-9.105	6.18154	-0.739144	IGFBP3	insulin like growth factor binding protein 3
225623_at	3.7e-05	8.07e-07	9.10493	6.18145	0.692732	CIPC	CLOCK interacting pacemaker
203232_s_at	3.71e-05	8.08e-07	9.10332	6.17948	0.640786	ATXN1	ataxin 1
227636_at	3.71e-05	8.1e-07	9.10191	6.17777	0.888293	THAP5	THAP domain containing 5
218397_at	3.79e-05	8.27e-07	9.08376	6.15562	0.781617	FANCL	Fanconi anemia complementation group L
238805_at	3.8e-05	8.3e-07	-9.0807	6.15189	-0.736876	HSPB2-C11orf52///C11orf52///HSPB2	HSPB2-C11orf52 readthrough (NMD candidate)///chromosome 11 open reading frame 52///heat shock protein family B (small) member 2
225866_at	3.81e-05	8.33e-07	9.07844	6.14913	0.916502	RPF2	ribosome production factor 2 homolog
228622_s_at	3.83e-05	8.38e-07	-9.07345	6.14303	-0.643273	DNAJC4	DnaJ heat shock protein family (Hsp40) member C4
212417_at	3.84e-05	8.4e-07	9.07071	6.13969	0.732634	SCAMP1	secretory carrier membrane protein 1
213087_s_at	3.85e-05	8.44e-07	-9.06762	6.13591	-0.793486	EEF1D	eukaryotic translation elongation factor 1 delta
202268_s_at	3.86e-05	8.47e-07	9.06416	6.13168	0.668485	NAE1	NEDD8 activating enzyme E1 subunit 1
226431_at	3.86e-05	8.48e-07	9.06344	6.1308	0.777978	FAM117B	family with sequence similarity 117 member B
222427_s_at	3.86e-05	8.48e-07	9.06334	6.13067	0.680749	LARS	leucyl-tRNA synthetase
201712_s_at	3.87e-05	8.51e-07	9.06019	6.12683	0.748356	RANBP2	RAN binding protein 2
218386_x_at	3.87e-05	8.53e-07	9.05837	6.1246	0.905428	USP16	ubiquitin specific peptidase 16
201637_s_at	3.88e-05	8.57e-07	9.05452	6.11989	0.877157	FXR1	FMR1 autosomal homolog 1
203719_at	3.88e-05	8.58e-07	-9.05374	6.11894	-0.656965	ERCC1	ERCC excision repair 1, endonuclease non-catalytic subunit
218747_s_at	3.88e-05	8.58e-07	-9.05342	6.11855	-0.645033	TAPBPL	TAP binding protein like
1557100_s_at	3.88e-05	8.58e-07	9.05337	6.11848	0.694562	HECTD1	HECT domain E3 ubiquitin protein ligase 1
226529_at	3.89e-05	8.6e-07	9.05143	6.11611	0.906065	TMEM106B	transmembrane protein 106B
209267_s_at	3.89e-05	8.6e-07	9.05116	6.11577	1.11683	SLC39A8	solute carrier family 39 member 8
206854_s_at	3.89e-05	8.62e-07	9.0494	6.11362	0.746348	MAP3K7	mitogen-activated protein kinase kinase kinase 7
1558700_s_at	3.89e-05	8.62e-07	9.04939	6.11361	0.748824	ZNF260	zinc finger protein 260
231018_at	3.89e-05	8.62e-07	-9.04923	6.11342	-0.657422	PALM3	paralemmin 3
201993_x_at	3.91e-05	8.67e-07	9.04418	6.10723	0.61736	HNRNPDL	heterogeneous nuclear ribonucleoprotein D like
201110_s_at	3.94e-05	8.75e-07	9.03689	6.09829	0.92454	THBS1	thrombospondin 1
221666_s_at	3.94e-05	8.76e-07	-9.0362	6.09744	-0.708193	PYCARD	PYD and CARD domain containing
225406_at	3.97e-05	8.84e-07	9.02881	6.08839	0.709955	TWSG1	twisted gastrulation BMP signaling modulator 1
222428_s_at	3.97e-05	8.85e-07	9.02716	6.08636	0.653911	LARS	leucyl-tRNA synthetase
229711_s_at	4.02e-05	8.96e-07	9.01696	6.07383	0.759967	MDM2	MDM2 proto-oncogene
227410_at	4.02e-05	8.96e-07	-9.01669	6.07351	-0.664671	FAM43A	family with sequence similarity 43 member A
219683_at	4.02e-05	8.99e-07	9.01457	6.07091	0.768664	FZD3	frizzled class receptor 3
238761_at	4.03e-05	9e-07	9.01301	6.06899	0.709946	ELK4	ELK4, ETS transcription factor
225298_at	4.03e-05	9.02e-07	-9.01168	6.06735	-0.645347	PNKD	paroxysmal nonkinesigenic dyskinesia
202887_s_at	4.03e-05	9.02e-07	-9.01154	6.06718	-0.64912	DDIT4	DNA damage inducible transcript 4
204700_x_at	4.04e-05	9.04e-07	9.00942	6.06458	0.627179	DIEXF	digestive organ expansion factor homolog (zebrafish)
204093_at	4.06e-05	9.1e-07	9.0046	6.05865	0.732404	CCNH	cyclin H
201211_s_at	4.08e-05	9.15e-07	8.99985	6.05281	0.776684	DDX3X	DEAD-box helicase 3, X-linked
204160_s_at	4.08e-05	9.15e-07	8.99935	6.05219	0.72281	ENPP4	ectonucleotide pyrophosphatase/phosphodiesterase 4 (putative)
202200_s_at	4.08e-05	9.17e-07	8.99776	6.05024	0.66854	SRPK1	SRSF protein kinase 1
228029_at	4.12e-05	9.28e-07	8.98789	6.03809	1.08168	ZNF721	zinc finger protein 721
1555384_a_at	4.13e-05	9.3e-07	8.98644	6.0363	0.626901	LARP4	La ribonucleoprotein domain family member 4
201493_s_at	4.13e-05	9.31e-07	8.98532	6.03493	0.642036	PUM2	pumilio RNA binding family member 2
1569144_a_at	4.13e-05	9.32e-07	-8.984	6.0333	-0.872409	CYSRT1	cysteine rich tail 1
203053_at	4.13e-05	9.33e-07	8.98319	6.0323	0.612233	BCAS2	breast carcinoma amplified sequence 2
226657_at	4.15e-05	9.38e-07	-8.9791	6.02727	-0.847654	NATD1	N-acetyltransferase domain containing 1
212577_at	4.17e-05	9.43e-07	8.97466	6.0218	0.654334	SMCHD1	structural maintenance of chromosomes flexible hinge domain containing 1
207785_s_at	4.17e-05	9.44e-07	8.97404	6.02103	0.781142	RBPJ	recombination signal binding protein for immunoglobulin kappa J region
233341_s_at	4.18e-05	9.46e-07	8.97208	6.01861	0.760366	POLR1B	RNA polymerase I subunit B
223559_s_at	4.18e-05	9.46e-07	8.97175	6.0182	0.659941	INIP	INTS3 and NABP interacting protein
231729_s_at	4.23e-05	9.6e-07	-8.95965	6.00327	-0.721107	CAPS	calcyphosine
212847_at	4.25e-05	9.64e-07	8.95599	5.99876	0.766856	FUBP1	far upstream element binding protein 1
201850_at	4.26e-05	9.68e-07	-8.95258	5.99455	-0.761431	CAPG	capping actin protein, gelsolin like
1554089_s_at	4.26e-05	9.7e-07	8.9512	5.99284	0.657096	SBDSP1///SBDS	Shwachman-Bodian-Diamond syndrome pseudogene 1///SBDS ribosome assembly guanine nucleotide exchange factor
214507_s_at	4.26e-05	9.7e-07	8.95109	5.9927	0.6408	EXOSC2	exosome component 2
212337_at	4.27e-05	9.72e-07	8.9491	5.99025	0.741327	TUG1	taurine up-regulated 1 (non-protein coding)
207358_x_at	4.3e-05	9.79e-07	8.94297	5.98267	0.704001	MACF1	microtubule-actin crosslinking factor 1
209529_at	4.3e-05	9.81e-07	-8.94163	5.98102	-0.729598	PLPP2	phospholipid phosphatase 2
224682_at	4.31e-05	9.85e-07	8.93825	5.97683	0.651784	ANKIB1	ankyrin repeat and IBR domain containing 1
218465_at	4.31e-05	9.85e-07	8.93797	5.97649	0.63343	TMEM33	transmembrane protein 33
214794_at	4.32e-05	9.88e-07	8.93567	5.97365	0.732921	PA2G4	proliferation-associated 2G4
1555860_x_at	4.32e-05	9.88e-07	8.93537	5.97328	0.849313	THUMPD3-AS1	THUMPD3 antisense RNA 1
218352_at	4.32e-05	9.9e-07	8.93445	5.97214	0.769095	RCBTB1	RCC1 and BTB domain containing protein 1
241353_s_at	4.32e-05	9.9e-07	-8.93419	5.97181	-0.605917	LOC100507507	uncharacterized LOC100507507
233864_s_at	4.32e-05	9.91e-07	8.93366	5.97116	0.755111	VPS35	VPS35 retromer complex component
210178_x_at	4.34e-05	9.97e-07	8.9285	5.96477	0.601514	SRSF10	serine and arginine rich splicing factor 10
209230_s_at	4.35e-05	9.99e-07	-8.92618	5.9619	-0.686994	NUPR1	nuclear protein 1, transcriptional regulator
217886_at	4.36e-05	1e-06	8.9226	5.95746	0.709715	EPS15	epidermal growth factor receptor pathway substrate 15
223204_at	4.36e-05	1e-06	8.92226	5.95705	1.30175	FAM198B	family with sequence similarity 198 member B
212925_at	4.36e-05	1.01e-06	-8.92126	5.9558	-0.694327	MISP	mitotic spindle positioning
216988_s_at	4.36e-05	1.01e-06	8.92119	5.95573	0.596747	PTP4A2	protein tyrosine phosphatase type IVA, member 2
218936_s_at	4.38e-05	1.01e-06	8.91682	5.9503	0.780767	CCDC59	coiled-coil domain containing 59
217106_x_at	4.39e-05	1.01e-06	8.91454	5.94748	0.59532	DIMT1	DIM1 dimethyladenosine transferase 1 homolog
232202_at	4.4e-05	1.02e-06	8.91251	5.94497	0.743607	FAM83B	family with sequence similarity 83 member B
200880_at	4.4e-05	1.02e-06	8.91207	5.94442	0.729977	DNAJA1	DnaJ heat shock protein family (Hsp40) member A1
225127_at	4.4e-05	1.02e-06	8.91181	5.9441	0.68338	TMEM181	transmembrane protein 181
201109_s_at	4.4e-05	1.02e-06	8.90999	5.94184	0.844905	THBS1	thrombospondin 1
205549_at	4.41e-05	1.02e-06	8.90821	5.93963	0.649004	PCP4	Purkinje cell protein 4
236649_at	4.42e-05	1.03e-06	8.90508	5.93574	0.649666	DTWD1	DTW domain containing 1
221984_s_at	4.42e-05	1.03e-06	-8.90384	5.93421	-0.664409	FAM134A	family with sequence similarity 134 member A
218704_at	4.44e-05	1.03e-06	-8.90082	5.93046	-0.731666	RNF43	ring finger protein 43
238460_at	4.44e-05	1.03e-06	-8.90044	5.93	-1.11449	FAM83A	family with sequence similarity 83 member A
226041_at	4.45e-05	1.03e-06	8.8975	5.92634	0.690257	NAPEPLD	N-acyl phosphatidylethanolamine phospholipase D
204179_at	4.45e-05	1.04e-06	-8.89721	5.92598	-0.758865	MB	myoglobin
200610_s_at	4.45e-05	1.04e-06	8.89646	5.92505	0.703572	NCL	nucleolin
218379_at	4.45e-05	1.04e-06	8.89464	5.92279	0.675196	RBM7	RNA binding motif protein 7
210389_x_at	4.47e-05	1.04e-06	8.89162	5.91904	0.599016	TUBD1	tubulin delta 1
201385_at	4.47e-05	1.04e-06	8.89062	5.91781	0.701898	DHX15	DEAH-box helicase 15
203221_at	4.47e-05	1.04e-06	-8.88984	5.91683	-0.70535	TLE1	transducin like enhancer of split 1
228737_at	4.47e-05	1.05e-06	-8.8893	5.91616	-0.632617	TOX2	TOX high mobility group box family member 2
218683_at	4.48e-05	1.05e-06	8.88654	5.91273	0.637116	PTBP2	polypyrimidine tract binding protein 2
223154_at	4.49e-05	1.05e-06	8.88466	5.9104	0.670881	MRPL1	mitochondrial ribosomal protein L1
221580_s_at	4.49e-05	1.05e-06	8.88251	5.90773	0.920652	MIR1304///SNORD5///SNORA32///SNORA40///SNORA18///SNORA1///SNORA8///TAF1D	microRNA 1304///small nucleolar RNA, C/D box 5///small nucleolar RNA, H/ACA box 32///small nucleolar RNA, H/ACA box 40///small nucleolar RNA, H/ACA box 18///small nucleolar RNA, H/ACA box 1///small nucleolar RNA, H/ACA box 8///TATA-box binding protein associated factor, RNA polymerase I subunit D
210640_s_at	4.5e-05	1.06e-06	-8.88111	5.90598	-0.683202	GPER1	G protein-coupled estrogen receptor 1
226508_at	4.5e-05	1.06e-06	8.88078	5.90557	0.698248	PHC3	polyhomeotic homolog 3
224788_at	4.5e-05	1.06e-06	8.87927	5.90369	0.651113	ARF6	ADP ribosylation factor 6
222792_s_at	4.51e-05	1.06e-06	8.87689	5.90074	0.719969	CCDC59	coiled-coil domain containing 59
205091_x_at	4.52e-05	1.06e-06	8.87492	5.89829	1.22979	RECQL	RecQ like helicase
237460_x_at	4.52e-05	1.07e-06	8.87313	5.89606	0.842929	LINC01588	long intergenic non-protein coding RNA 1588
211954_s_at	4.52e-05	1.07e-06	8.87235	5.89509	0.598727	IPO5	importin 5
224744_at	4.54e-05	1.07e-06	8.86945	5.89148	0.677785	IMPAD1	inositol monophosphatase domain containing 1
200650_s_at	4.56e-05	1.08e-06	8.86454	5.88537	0.589936	LDHA	lactate dehydrogenase A
224407_s_at	4.56e-05	1.08e-06	8.86383	5.88448	1.09442	STK26	serine/threonine protein kinase 26
1566558_x_at	4.57e-05	1.08e-06	-8.86055	5.8804	-0.826016	BAIAP2-AS1	BAIAP2 antisense RNA 1 (head to head)
228164_at	4.57e-05	1.08e-06	8.86054	5.88038	0.747566	AP4E1	adaptor related protein complex 4 epsilon 1 subunit
207522_s_at	4.57e-05	1.08e-06	-8.86037	5.88017	-0.675733	ATP2A3	ATPase sarcoplasmic/endoplasmic reticulum Ca2+ transporting 3
224617_at	4.58e-05	1.08e-06	8.8585	5.87784	0.64848	PTBP3	polypyrimidine tract binding protein 3
218966_at	4.58e-05	1.09e-06	8.85696	5.87593	0.631903	MYO5C	myosin VC
223016_x_at	4.58e-05	1.09e-06	8.85595	5.87467	0.680018	ZRANB2	zinc finger RANBP2-type containing 2
233952_s_at	4.59e-05	1.09e-06	8.85487	5.87332	0.647727	ZBTB21	zinc finger and BTB domain containing 21
202322_s_at	4.59e-05	1.09e-06	8.85264	5.87055	0.644025	GGPS1	geranylgeranyl diphosphate synthase 1
223309_x_at	4.61e-05	1.1e-06	8.84896	5.86595	0.585983	PNPLA8	patatin like phospholipase domain containing 8
223556_at	4.63e-05	1.1e-06	8.84494	5.86095	0.631903	HELLS	helicase, lymphoid-specific
222441_x_at	4.63e-05	1.1e-06	8.84382	5.85955	0.682568	PRELID3B	PRELI domain containing 3B
222685_at	4.63e-05	1.11e-06	8.84267	5.85812	1.24601	HAUS6	HAUS augmin like complex subunit 6
226303_at	4.63e-05	1.11e-06	-8.84185	5.85708	-0.793237	PGM5	phosphoglucomutase 5
217811_at	4.63e-05	1.11e-06	8.84144	5.85657	0.743696	SELT	selenoprotein T
232432_s_at	4.63e-05	1.11e-06	8.84129	5.85639	0.584173	SLC30A5	solute carrier family 30 member 5
217956_s_at	4.63e-05	1.11e-06	8.84092	5.85593	0.605259	ENOPH1	enolase-phosphatase 1
225853_at	4.66e-05	1.11e-06	8.83623	5.85008	0.675147	GNPNAT1	glucosamine-phosphate N-acetyltransferase 1
212964_at	4.66e-05	1.12e-06	-8.83368	5.84689	-0.773946	HIC2	hypermethylated in cancer 2
219453_at	4.66e-05	1.12e-06	-8.83359	5.84678	-0.74101	KLHL36	kelch like family member 36
203961_at	4.66e-05	1.12e-06	8.83357	5.84675	0.637386	NEBL	nebulette
1555837_s_at	4.67e-05	1.12e-06	8.83047	5.84288	0.682646	POLR2B	RNA polymerase II subunit B
217097_s_at	4.68e-05	1.13e-06	8.82795	5.83974	0.835464	PHTF2	putative homeodomain transcription factor 2
201330_at	4.7e-05	1.13e-06	8.82516	5.83626	0.843849	RARS	arginyl-tRNA synthetase
222531_s_at	4.7e-05	1.13e-06	8.82297	5.83352	0.627731	AP5M1	adaptor related protein complex 5 mu 1 subunit
210543_s_at	4.7e-05	1.13e-06	8.82255	5.83299	0.712507	PRKDC	protein kinase, DNA-activated, catalytic polypeptide
225310_at	4.71e-05	1.13e-06	8.82133	5.83146	0.65321	LOC101928747///RBMX///SNORD61	uncharacterized LOC101928747///RNA binding motif protein, X-linked///small nucleolar RNA, C/D box 61
227379_at	4.72e-05	1.14e-06	8.81876	5.82825	0.685267	MBOAT1	membrane bound O-acyltransferase domain containing 1
212454_x_at	4.72e-05	1.14e-06	8.81753	5.82671	0.962108	HNRNPDL	heterogeneous nuclear ribonucleoprotein D like
225746_at	4.72e-05	1.14e-06	-8.81672	5.8257	-0.661336	RAB11FIP4	RAB11 family interacting protein 4
202761_s_at	4.74e-05	1.15e-06	8.81352	5.82171	0.834755	SYNE2	spectrin repeat containing nuclear envelope protein 2
224581_s_at	4.75e-05	1.15e-06	8.8116	5.8193	0.65161	NUCKS1	nuclear casein kinase and cyclin dependent kinase substrate 1
225281_at	4.75e-05	1.15e-06	8.81038	5.81778	0.6791	NEPRO	nucleolus and neural progenitor protein
212944_at	4.75e-05	1.15e-06	8.80875	5.81573	0.684711	SLC5A3	solute carrier family 5 member 3
208070_s_at	4.75e-05	1.15e-06	8.80769	5.81441	1.03847	REV3L	REV3 like, DNA directed polymerase zeta catalytic subunit
220441_at	4.75e-05	1.16e-06	-8.80693	5.81346	-0.625504	DNAJC22	DnaJ heat shock protein family (Hsp40) member C22
202633_at	4.75e-05	1.16e-06	8.80652	5.81294	0.999765	TOPBP1	topoisomerase (DNA) II binding protein 1
222811_at	4.75e-05	1.16e-06	8.80645	5.81285	0.884561	CMTR2	cap methyltransferase 2
225553_at	4.75e-05	1.16e-06	8.80585	5.8121	0.674165	CNIH1	cornichon family AMPA receptor auxiliary protein 1
209019_s_at	4.76e-05	1.16e-06	-8.80513	5.8112	-0.779779	PINK1	PTEN induced putative kinase 1
226576_at	4.76e-05	1.16e-06	8.80354	5.80921	0.619462	ARHGAP26	Rho GTPase activating protein 26
215136_s_at	4.78e-05	1.16e-06	8.80045	5.80534	0.615089	EXOSC8	exosome component 8
236565_s_at	4.78e-05	1.17e-06	-8.79829	5.80265	-0.697452	LARP6	La ribonucleoprotein domain family member 6
203002_at	4.78e-05	1.17e-06	-8.79703	5.80106	-0.652001	AMOTL2	angiomotin like 2
204367_at	4.78e-05	1.17e-06	-8.797	5.80103	-0.714355	SP2	Sp2 transcription factor
212885_at	4.81e-05	1.18e-06	8.79103	5.79354	0.695323	MPHOSPH10	M-phase phosphoprotein 10
1552664_at	4.81e-05	1.18e-06	-8.79086	5.79333	-0.772319	FLCN	folliculin
74694_s_at	4.81e-05	1.18e-06	-8.78963	5.79179	-0.884406	RABEP2	rabaptin, RAB GTPase binding effector protein 2
214499_s_at	4.81e-05	1.18e-06	8.78959	5.79174	0.975732	BCLAF1	BCL2 associated transcription factor 1
201745_at	4.83e-05	1.19e-06	8.78496	5.78594	0.611641	TWF1	twinfilin actin binding protein 1
224450_s_at	4.83e-05	1.19e-06	8.7848	5.78573	0.831586	RIOK1	RIO kinase 1
215548_s_at	4.87e-05	1.2e-06	8.7778	5.77695	0.783547	SCFD1	sec1 family domain containing 1
1554522_at	4.89e-05	1.2e-06	-8.77426	5.77251	-0.892526	CNNM2	cyclin and CBS domain divalent metal cation transport mediator 2
204519_s_at	4.91e-05	1.21e-06	-8.77039	5.76764	-0.70106	PLLP	plasmolipin
201151_s_at	4.93e-05	1.21e-06	8.76643	5.76268	1.34864	MBNL1	muscleblind like splicing regulator 1
224725_at	4.94e-05	1.22e-06	8.76493	5.76079	0.690007	MIB1	mindbomb E3 ubiquitin protein ligase 1
222698_s_at	4.94e-05	1.22e-06	8.76432	5.76002	0.595808	IMPACT	impact RWD domain protein
225154_at	4.96e-05	1.22e-06	8.75975	5.75429	0.626086	SYAP1	synapse associated protein 1
214483_s_at	4.96e-05	1.22e-06	8.75922	5.75362	0.66134	ARFIP1	ADP ribosylation factor interacting protein 1
226076_s_at	4.96e-05	1.22e-06	-8.75905	5.75341	-0.662086	MBD6	methyl-CpG binding domain protein 6
212628_at	4.96e-05	1.23e-06	8.75752	5.75148	0.6013	PKN2	protein kinase N2
225352_at	4.98e-05	1.23e-06	8.75427	5.74739	0.783689	SEC62	SEC62 homolog, preprotein translocation factor
218605_at	4.98e-05	1.23e-06	8.75261	5.74531	0.933068	TFB2M	transcription factor B2, mitochondrial
223598_at	5e-05	1.24e-06	8.74912	5.74091	0.616494	RAD23B	RAD23 homolog B, nucleotide excision repair protein
225496_s_at	5e-05	1.24e-06	8.74864	5.74032	0.754475	SYTL2	synaptotagmin like 2
203519_s_at	5.01e-05	1.24e-06	8.74683	5.73803	0.713464	UPF2	UPF2 regulator of nonsense transcripts homolog (yeast)
208687_x_at	5.02e-05	1.25e-06	8.74427	5.73481	0.60033	SNORD14D///SNORD14C///HSPA8	small nucleolar RNA, C/D box 14D///small nucleolar RNA, C/D box 14C///heat shock protein family A (Hsp70) member 8
228961_at	5.03e-05	1.25e-06	8.74272	5.73286	0.694742	MIER3	MIER family member 3
209628_at	5.03e-05	1.25e-06	8.74219	5.73219	0.738684	NXT2	nuclear transport factor 2 like export factor 2
226762_at	5.04e-05	1.25e-06	8.73962	5.72896	0.631065	MIR4657///PURB	microRNA 4657///purine rich element binding protein B
239853_at	5.06e-05	1.26e-06	-8.73571	5.72403	-0.756351	KLC3	kinesin light chain 3
209056_s_at	5.06e-05	1.26e-06	8.73503	5.72318	0.75405	CDC5L	cell division cycle 5 like
218244_at	5.07e-05	1.27e-06	8.7321	5.71949	0.953813	NOL8	nucleolar protein 8
212785_s_at	5.07e-05	1.27e-06	8.73165	5.71892	0.879593	LARP7	La ribonucleoprotein domain family member 7
225348_at	5.08e-05	1.27e-06	8.73046	5.71742	0.793196	SRSF10	serine and arginine rich splicing factor 10
214751_at	5.08e-05	1.27e-06	8.72983	5.71662	0.602738	ZNF468	zinc finger protein 468
217043_s_at	5.08e-05	1.27e-06	8.72931	5.71598	0.7771	MFN1	mitofusin 1
210676_x_at	5.08e-05	1.27e-06	8.72886	5.7154	0.676855	RGPD6///RGPD8///RGPD3///RGPD4///RGPD5	RANBP2-like and GRIP domain containing 6///RANBP2-like and GRIP domain containing 8///RANBP2-like and GRIP domain containing 3///RANBP2-like and GRIP domain containing 4///RANBP2-like and GRIP domain containing 5
223233_s_at	5.08e-05	1.27e-06	-8.72764	5.71387	-0.641192	CGN	cingulin
218577_at	5.09e-05	1.28e-06	8.72513	5.7107	0.963959	LRRC40	leucine rich repeat containing 40
225048_at	5.09e-05	1.28e-06	8.72398	5.70925	0.690868	PHF10	PHD finger protein 10
225644_at	5.09e-05	1.28e-06	8.72284	5.70782	0.659482	CCDC117	coiled-coil domain containing 117
218989_x_at	5.09e-05	1.28e-06	8.72281	5.70777	0.581144	SLC30A5	solute carrier family 30 member 5
225840_at	5.1e-05	1.28e-06	-8.72204	5.70681	-0.686243	TEF	TEF, PAR bZIP transcription factor
226085_at	5.12e-05	1.29e-06	8.71753	5.70111	0.930898	CBX5	chromobox 5
218313_s_at	5.12e-05	1.29e-06	8.71644	5.69974	0.649883	GALNT7	polypeptide N-acetylgalactosaminyltransferase 7
213251_at	5.13e-05	1.29e-06	8.71426	5.69699	0.668586	SMARCA5	SWI/SNF related, matrix associated, actin dependent regulator of chromatin, subfamily a, member 5
209974_s_at	5.13e-05	1.29e-06	8.71401	5.69667	0.652045	BUB3	BUB3, mitotic checkpoint protein
227350_at	5.15e-05	1.3e-06	8.71072	5.69252	0.713428	HELLS	helicase, lymphoid-specific
202232_s_at	5.15e-05	1.3e-06	8.70915	5.69054	0.747751	EIF3M	eukaryotic translation initiation factor 3 subunit M
239903_at	5.15e-05	1.3e-06	8.70851	5.68973	0.7541	TPBG	trophoblast glycoprotein
227240_at	5.16e-05	1.3e-06	-8.70748	5.68843	-0.629078	NGEF	neuronal guanine nucleotide exchange factor
33760_at	5.18e-05	1.31e-06	-8.70339	5.68326	-0.66405	PEX14	peroxisomal biogenesis factor 14
201986_at	5.18e-05	1.31e-06	8.70317	5.68299	0.773232	MED13	mediator complex subunit 13
216304_x_at	5.18e-05	1.31e-06	8.70262	5.6823	0.585144	YME1L1	YME1 like 1 ATPase
201202_at	5.2e-05	1.32e-06	8.69829	5.67682	0.645945	PCNA	proliferating cell nuclear antigen
221505_at	5.22e-05	1.32e-06	8.69502	5.67269	0.752818	ANP32E	acidic nuclear phosphoprotein 32 family member E
208078_s_at	5.24e-05	1.33e-06	-8.69126	5.66794	-0.832874	SIK1	salt inducible kinase 1
224603_at	5.28e-05	1.34e-06	8.68364	5.65829	0.59706	SNHG16///SNORD1C///SNORD1A	small nucleolar RNA host gene 16///small nucleolar RNA, C/D box 1C///small nucleolar RNA, C/D box 1A
223178_s_at	5.28e-05	1.34e-06	8.68341	5.658	0.719794	NT5DC1	5'-nucleotidase domain containing 1
212717_at	5.28e-05	1.35e-06	-8.68181	5.65598	-0.578128	PLEKHM1	pleckstrin homology and RUN domain containing M1
225161_at	5.28e-05	1.35e-06	8.68178	5.65594	0.70926	GFM1	G elongation factor mitochondrial 1
225856_at	5.28e-05	1.35e-06	8.6817	5.65583	0.969395	CLOCK	clock circadian regulator
208398_s_at	5.28e-05	1.35e-06	8.68165	5.65577	0.712846	TBPL1	TATA-box binding protein like 1
221705_s_at	5.29e-05	1.35e-06	8.67864	5.65197	0.627927	SIKE1	suppressor of IKBKE 1
226161_at	5.31e-05	1.36e-06	8.67582	5.64839	0.609153	SLC30A6	solute carrier family 30 member 6
208974_x_at	5.31e-05	1.36e-06	8.67505	5.64741	0.577802	KPNB1	karyopherin subunit beta 1
218277_s_at	5.32e-05	1.36e-06	8.67361	5.6456	0.612468	DHX40	DEAH-box helicase 40
209180_at	5.32e-05	1.36e-06	8.67259	5.64431	0.617024	RABGGTB	Rab geranylgeranyltransferase beta subunit
204573_at	5.32e-05	1.36e-06	8.67191	5.64344	0.628077	CROT	carnitine O-octanoyltransferase
226831_at	5.32e-05	1.36e-06	8.67162	5.64307	0.883958	SLC25A46	solute carrier family 25 member 46
230078_at	5.32e-05	1.37e-06	8.67049	5.64165	0.830029	RAPGEF6	Rap guanine nucleotide exchange factor 6
210319_x_at	5.34e-05	1.37e-06	-8.66719	5.63746	-0.645158	MSX2	msh homeobox 2
206059_at	5.34e-05	1.37e-06	8.66614	5.63613	1.09641	ZNF91	zinc finger protein 91
232481_s_at	5.34e-05	1.37e-06	8.66523	5.63498	0.776284	SLITRK6	SLIT and NTRK like family member 6
208627_s_at	5.36e-05	1.38e-06	8.66253	5.63155	0.600207	YBX1	Y-box binding protein 1
204373_s_at	5.37e-05	1.38e-06	8.65974	5.62801	0.968586	CEP350	centrosomal protein 350
227220_at	5.37e-05	1.38e-06	8.65954	5.62776	0.827055	NFXL1	nuclear transcription factor, X-box binding like 1
222794_x_at	5.42e-05	1.4e-06	8.65083	5.61671	0.717938	MTPAP	mitochondrial poly(A) polymerase
225431_x_at	5.43e-05	1.4e-06	8.64942	5.61492	0.907958	PM20D2	peptidase M20 domain containing 2
226350_at	5.43e-05	1.4e-06	8.64925	5.6147	1.22451	CHML	CHM like, Rab escort protein 2
235425_at	5.44e-05	1.41e-06	8.64633	5.61099	1.038	SGO2	shugoshin 2
204595_s_at	5.46e-05	1.41e-06	8.64275	5.60644	0.723244	STC1	stanniocalcin 1
218180_s_at	5.47e-05	1.42e-06	-8.64055	5.60365	-0.637899	EPS8L2	EPS8 like 2
205807_s_at	5.5e-05	1.42e-06	-8.63636	5.59832	-0.693242	TUFT1	tuftelin 1
212917_x_at	5.5e-05	1.42e-06	8.63598	5.59785	0.84781	RECQL	RecQ like helicase
201474_s_at	5.52e-05	1.43e-06	-8.6322	5.59304	-0.616219	ITGA3	integrin subunit alpha 3
219310_at	5.52e-05	1.43e-06	8.63193	5.5927	0.704328	SYNDIG1	synapse differentiation inducing 1
214909_s_at	5.52e-05	1.43e-06	-8.63048	5.59085	-0.64249	DDAH2	dimethylarginine dimethylaminohydrolase 2
222848_at	5.54e-05	1.44e-06	8.62743	5.58698	0.674729	CENPK	centromere protein K
1558693_s_at	5.54e-05	1.44e-06	-8.62632	5.58556	-0.784287	GLMP	glycosylated lysosomal membrane protein
213391_at	5.55e-05	1.44e-06	8.62509	5.584	0.684554	DPY19L4	dpy-19 like 4 (C. elegans)
225664_at	5.56e-05	1.45e-06	8.6226	5.58084	1.01022	COL12A1	collagen type XII alpha 1 chain
213292_s_at	5.56e-05	1.45e-06	8.62162	5.57958	0.717331	SNX13	sorting nexin 13
219743_at	5.57e-05	1.45e-06	8.61989	5.57738	1.04773	HEY2	hes related family bHLH transcription factor with YRPW motif 2
202909_at	5.59e-05	1.46e-06	8.6164	5.57293	0.715453	EPM2AIP1	EPM2A interacting protein 1
226361_at	5.6e-05	1.46e-06	-8.61498	5.57113	-0.625251	TMEM42	transmembrane protein 42
218575_at	5.6e-05	1.46e-06	8.61391	5.56976	0.648758	LOC730268///ANAPC1	anaphase-promoting complex subunit 1-like///anaphase promoting complex subunit 1
204279_at	5.62e-05	1.47e-06	-8.61121	5.56632	-0.697198	PSMB9	proteasome subunit beta 9
212306_at	5.66e-05	1.48e-06	8.60433	5.55756	0.828281	CLASP2	cytoplasmic linker associated protein 2
208753_s_at	5.66e-05	1.48e-06	8.6036	5.55663	0.72975	NAP1L1	nucleosome assembly protein 1 like 1
224642_at	5.66e-05	1.48e-06	8.60289	5.55572	0.873852	FYTTD1	forty-two-three domain containing 1
223213_s_at	5.67e-05	1.49e-06	8.60108	5.55341	0.78919	ZHX1	zinc fingers and homeoboxes 1
217997_at	5.72e-05	1.5e-06	8.59338	5.5436	0.739137	PHLDA1	pleckstrin homology like domain family A member 1
205555_s_at	5.72e-05	1.5e-06	-8.5928	5.54285	-0.685833	MSX2	msh homeobox 2
218535_s_at	5.74e-05	1.51e-06	8.58995	5.53922	0.918254	RIOK2	RIO kinase 2
225001_at	5.74e-05	1.51e-06	-8.58933	5.53843	-0.657218	RAB3D	RAB3D, member RAS oncogene family
208705_s_at	5.75e-05	1.51e-06	8.58792	5.53663	0.636755	EIF5	eukaryotic translation initiation factor 5
225429_at	5.75e-05	1.51e-06	8.58735	5.53589	0.683505	PPP6C	protein phosphatase 6 catalytic subunit
1558290_a_at	5.77e-05	1.52e-06	8.58284	5.53014	0.659656	MIR1204///PVT1	microRNA 1204///Pvt1 oncogene (non-protein coding)
218543_s_at	5.78e-05	1.52e-06	-8.58199	5.52906	-0.67069	PARP12	poly(ADP-ribose) polymerase family member 12
226463_at	5.79e-05	1.53e-06	8.57911	5.52538	0.739943	ATP6V1C1	ATPase H+ transporting V1 subunit C1
212757_s_at	5.79e-05	1.53e-06	-8.57895	5.52517	-0.627563	CAMK2G	calcium/calmodulin dependent protein kinase II gamma
217887_s_at	5.8e-05	1.53e-06	8.5777	5.52357	0.594086	EPS15	epidermal growth factor receptor pathway substrate 15
200923_at	5.82e-05	1.54e-06	-8.57317	5.51779	-0.707384	LGALS3BP	galectin 3 binding protein
212568_s_at	5.83e-05	1.54e-06	8.57149	5.51564	0.600517	DLAT	dihydrolipoamide S-acetyltransferase
212193_s_at	5.86e-05	1.55e-06	8.56711	5.51003	0.705662	LARP1	La ribonucleoprotein domain family member 1
218669_at	5.86e-05	1.55e-06	8.56629	5.50899	0.588646	RAP2C	RAP2C, member of RAS oncogene family
202565_s_at	5.88e-05	1.56e-06	8.56316	5.50499	0.650179	SVIL	supervillin
217792_at	5.88e-05	1.56e-06	8.56217	5.50371	0.587282	SNX5	sorting nexin 5
219787_s_at	5.93e-05	1.57e-06	8.55583	5.4956	0.909719	ECT2	epithelial cell transforming 2
209155_s_at	5.93e-05	1.58e-06	8.55494	5.49447	0.588877	NT5C2	5'-nucleotidase, cytosolic II
219029_at	5.93e-05	1.58e-06	8.55488	5.49439	0.755235	TMEM267	transmembrane protein 267
1552930_at	5.94e-05	1.58e-06	-8.5526	5.49147	-0.581299	MMEL1	membrane metallo-endopeptidase-like 1
225237_s_at	5.94e-05	1.58e-06	8.55191	5.49059	0.694036	MSI2	musashi RNA binding protein 2
203605_at	5.95e-05	1.59e-06	8.54932	5.48727	0.652205	SRP54	signal recognition particle 54
228730_s_at	5.97e-05	1.59e-06	-8.54672	5.48393	-0.80018	SCRN2	secernin 2
231926_at	6.01e-05	1.6e-06	8.54028	5.47568	0.693431	EPS15L1	epidermal growth factor receptor pathway substrate 15 like 1
239512_at	6.01e-05	1.61e-06	8.53965	5.47487	0.628458	SRSF4	serine and arginine rich splicing factor 4
209430_at	6.01e-05	1.61e-06	8.53947	5.47464	0.747376	BTAF1	B-TFIID TATA-box binding protein associated factor 1
202467_s_at	6.01e-05	1.61e-06	8.53898	5.47401	0.732159	COPS2	COP9 signalosome subunit 2
228806_at	6.01e-05	1.61e-06	-8.53851	5.47341	-0.640906	RORC	RAR related orphan receptor C
209181_s_at	6.01e-05	1.61e-06	8.53769	5.47236	0.670907	SNORD45C///SNORD45A///SNORD45B///RABGGTB	small nucleolar RNA, C/D box 45C///small nucleolar RNA, C/D box 45A///small nucleolar RNA, C/D box 45B///Rab geranylgeranyltransferase beta subunit
201862_s_at	6.01e-05	1.61e-06	8.53687	5.4713	0.611526	LRRFIP1	LRR binding FLII interacting protein 1
201177_s_at	6.05e-05	1.62e-06	8.53095	5.46371	0.700302	UBA2	ubiquitin like modifier activating enzyme 2
224807_at	6.08e-05	1.63e-06	-8.52675	5.45832	-0.822162	GRAMD1A	GRAM domain containing 1A
231807_at	6.09e-05	1.64e-06	-8.52491	5.45596	-0.759034	KIAA1217	KIAA1217
222173_s_at	6.11e-05	1.64e-06	-8.52236	5.45268	-0.823233	TBC1D2	TBC1 domain family member 2
204105_s_at	6.11e-05	1.64e-06	8.521	5.45094	0.580658	NRCAM	neuronal cell adhesion molecule
201277_s_at	6.11e-05	1.65e-06	8.52028	5.45002	0.570357	HNRNPAB	heterogeneous nuclear ribonucleoprotein A/B
225578_at	6.15e-05	1.65e-06	8.51553	5.44391	0.683324	MZT1	mitotic spindle organizing protein 1
202614_at	6.15e-05	1.66e-06	8.51484	5.44303	0.687614	SLC30A9	solute carrier family 30 member 9
240192_at	6.15e-05	1.66e-06	-8.51347	5.44127	-0.809257	GATA3-AS1	GATA3 antisense RNA 1
212966_at	6.16e-05	1.66e-06	-8.51264	5.44019	-0.603109	HIC2	hypermethylated in cancer 2
202146_at	6.17e-05	1.67e-06	8.50978	5.43652	0.748561	IFRD1	interferon related developmental regulator 1
215068_s_at	6.18e-05	1.67e-06	-8.50841	5.43476	-0.648819	FBXL18	F-box and leucine rich repeat protein 18
211228_s_at	6.2e-05	1.68e-06	8.50489	5.43023	0.630081	RAD17	RAD17 checkpoint clamp loader component
239516_at	6.21e-05	1.68e-06	8.50349	5.42842	0.779638
203480_s_at	6.21e-05	1.68e-06	8.50232	5.42692	0.605701	OTUD4	OTU deubiquitinase 4
1557081_at	6.21e-05	1.68e-06	8.50227	5.42686	0.825211	RBM25	RNA binding motif protein 25
233642_s_at	6.24e-05	1.69e-06	8.49802	5.42139	0.678527	HEATR5B	HEAT repeat containing 5B
200873_s_at	6.26e-05	1.7e-06	8.49539	5.418	0.729694	CCT8	chaperonin containing TCP1 subunit 8
218250_s_at	6.27e-05	1.7e-06	8.49358	5.41568	0.723769	CNOT7	CCR4-NOT transcription complex subunit 7
219250_s_at	6.28e-05	1.7e-06	8.49189	5.4135	0.643877	FLRT3	fibronectin leucine rich transmembrane protein 3
203453_at	6.28e-05	1.71e-06	-8.49113	5.41252	-0.687902	SCNN1A	sodium channel epithelial 1 alpha subunit
201573_s_at	6.29e-05	1.71e-06	8.4896	5.41055	0.604516	ETF1	eukaryotic translation termination factor 1
228839_s_at	6.31e-05	1.72e-06	-8.4858	5.40565	-0.629234	LOC642361///LINC00863	uncharacterized LOC642361///long intergenic non-protein coding RNA 863
226140_s_at	6.31e-05	1.72e-06	-8.48503	5.40466	-0.589969	OTUD1	OTU deubiquitinase 1
242669_at	6.31e-05	1.72e-06	8.48483	5.40441	0.593011	UFM1	ubiquitin fold modifier 1
214858_at	6.32e-05	1.72e-06	-8.48354	5.40275	-0.779827	PP14571	uncharacterized LOC100130449
1554414_a_at	6.32e-05	1.73e-06	8.48181	5.40051	0.682035	OSGIN2	oxidative stress induced growth inhibitor family member 2
203764_at	6.32e-05	1.73e-06	8.48158	5.40022	0.812009	DLGAP5	DLG associated protein 5
223289_s_at	6.32e-05	1.73e-06	8.48096	5.39942	0.635049	USP38	ubiquitin specific peptidase 38
219438_at	6.33e-05	1.73e-06	8.47972	5.39782	0.588232	NKAIN1	Na+/K+ transporting ATPase interacting 1
237334_at	6.35e-05	1.74e-06	8.47728	5.39467	0.922764	SFXN2	sideroflexin 2
219411_at	6.35e-05	1.74e-06	-8.47624	5.39334	-0.690854	ELMO3	engulfment and cell motility 3
212007_at	6.4e-05	1.75e-06	8.46916	5.3842	0.636364	UBXN4	UBX domain protein 4
224842_at	6.41e-05	1.76e-06	8.46691	5.3813	0.756508	LOC101060386///BOLA2///SMG1	putative uncharacterized SMG1-like protein///bolA family member 2///SMG1, nonsense mediated mRNA decay associated PI3K related kinase
233849_s_at	6.41e-05	1.76e-06	8.46647	5.38073	1.0937	ARHGAP5	Rho GTPase activating protein 5
212514_x_at	6.42e-05	1.76e-06	8.46539	5.37934	0.767299	DDX3X	DEAD-box helicase 3, X-linked
219232_s_at	6.42e-05	1.76e-06	-8.46458	5.37829	-0.589018	EGLN3	egl-9 family hypoxia inducible factor 3
222787_s_at	6.42e-05	1.76e-06	8.4644	5.37805	0.715814	TMEM106B	transmembrane protein 106B
222642_s_at	6.44e-05	1.77e-06	8.46152	5.37434	0.667932	TMEM33	transmembrane protein 33
213122_at	6.44e-05	1.77e-06	8.46016	5.37258	0.573261	TSPYL5	TSPY like 5
222669_s_at	6.45e-05	1.78e-06	8.45851	5.37045	0.681275	SBDSP1///SBDS	Shwachman-Bodian-Diamond syndrome pseudogene 1///SBDS ribosome assembly guanine nucleotide exchange factor
215424_s_at	6.49e-05	1.79e-06	8.45403	5.36467	0.605855	SNW1	SNW domain containing 1
243358_at	6.5e-05	1.79e-06	8.45198	5.36201	0.835644	IGF1R	insulin like growth factor 1 receptor
218649_x_at	6.54e-05	1.8e-06	8.44631	5.35468	1.28771	NEMF	nuclear export mediator factor
200753_x_at	6.56e-05	1.81e-06	8.44362	5.3512	0.669741	MIR636///SRSF2	microRNA 636///serine and arginine rich splicing factor 2
218676_s_at	6.62e-05	1.83e-06	-8.43533	5.34047	-0.691091	PCTP	phosphatidylcholine transfer protein
219768_at	6.62e-05	1.83e-06	-8.435	5.34005	-0.661257	VTCN1	V-set domain containing T cell activation inhibitor 1
223318_s_at	6.63e-05	1.84e-06	-8.4326	5.33694	-0.700114	ALKBH7	alkB homolog 7
229872_s_at	6.63e-05	1.84e-06	-8.43213	5.33633	-0.753089	LOC100996740	uncharacterized LOC100996740
224601_at	6.63e-05	1.84e-06	8.43165	5.3357	0.701037	SNHG16///SNORD1C///SNORD1A	small nucleolar RNA host gene 16///small nucleolar RNA, C/D box 1C///small nucleolar RNA, C/D box 1A
218412_s_at	6.63e-05	1.84e-06	-8.4313	5.33525	-0.594604	GTF2IRD1	GTF2I repeat domain containing 1
213734_at	6.63e-05	1.84e-06	-8.43079	5.3346	-0.865679	RFC5	replication factor C subunit 5
227322_s_at	6.64e-05	1.84e-06	8.42933	5.3327	0.739462	BCCIP	BRCA2 and CDKN1A interacting protein
235020_at	6.64e-05	1.85e-06	8.42866	5.33184	0.977347	TAF4B	TATA-box binding protein associated factor 4b
226424_at	6.64e-05	1.85e-06	-8.42837	5.33146	-0.700953	CAPS	calcyphosine
204981_at	6.64e-05	1.85e-06	-8.42791	5.33086	-0.628926	SLC22A18	solute carrier family 22 member 18
209849_s_at	6.66e-05	1.85e-06	8.42511	5.32724	0.565351	RAD51C	RAD51 paralog C
228397_at	6.66e-05	1.86e-06	8.42403	5.32583	0.628401	TUG1	taurine up-regulated 1 (non-protein coding)
212214_at	6.66e-05	1.86e-06	8.42347	5.32511	0.819388	OPA1	OPA1, mitochondrial dynamin like GTPase
202262_x_at	6.7e-05	1.87e-06	-8.41878	5.31904	-0.603646	DDAH2	dimethylarginine dimethylaminohydrolase 2
214404_x_at	6.74e-05	1.88e-06	-8.41303	5.31158	-0.569146	SPDEF	SAM pointed domain containing ETS transcription factor
224862_at	6.75e-05	1.88e-06	8.41228	5.3106	0.714836	GNAQ	G protein subunit alpha q
212359_s_at	6.75e-05	1.89e-06	-8.41173	5.30989	-0.604423	ZSWIM8	zinc finger SWIM-type containing 8
219679_s_at	6.75e-05	1.89e-06	8.41096	5.30889	0.688587	WAC	WW domain containing adaptor with coiled-coil
225581_s_at	6.75e-05	1.89e-06	8.40992	5.30755	0.785575	MRPL50	mitochondrial ribosomal protein L50
222562_s_at	6.76e-05	1.89e-06	8.40847	5.30567	0.646568	TNKS2	tankyrase 2
228238_at	6.76e-05	1.89e-06	8.40816	5.30526	0.8726	SNORD77///SNORD76///SNORD74///GAS5///SNORD44///SNORD47///SNORD80///SNORD79///SNORD81	small nucleolar RNA, C/D box 77///small nucleolar RNA, C/D box 76///small nucleolar RNA, C/D box 74///growth arrest specific 5 (non-protein coding)///small nucleolar RNA, C/D box 44///small nucleolar RNA, C/D box 47///small nucleolar RNA, C/D box 80///small nucleolar RNA, C/D box 79///small nucleolar RNA, C/D box 81
225363_at	6.76e-05	1.89e-06	8.40796	5.305	0.578636	PTEN	phosphatase and tensin homolog
225603_s_at	6.76e-05	1.9e-06	8.40741	5.30428	0.680001	TRIQK	triple QxxK/R motif containing
230656_s_at	6.76e-05	1.9e-06	8.4066	5.30324	0.630882	UTP4	UTP4, small subunit processome component
218732_at	6.76e-05	1.9e-06	8.4055	5.30181	0.822986	PTRH2	peptidyl-tRNA hydrolase 2
225107_at	6.76e-05	1.9e-06	8.40521	5.30143	1.26347	HNRNPA2B1	heterogeneous nuclear ribonucleoprotein A2/B1
214041_x_at	6.77e-05	1.9e-06	-8.40355	5.29928	-0.59581	RPL37A	ribosomal protein L37a
1558529_s_at	6.8e-05	1.91e-06	-8.39939	5.29388	-0.640834	LOC728323	uncharacterized LOC728323
205378_s_at	6.81e-05	1.92e-06	-8.39802	5.2921	-0.643312	ACHE	acetylcholinesterase (Cartwright blood group)
212397_at	6.81e-05	1.92e-06	8.39746	5.29136	0.571417	RDX	radixin
225994_at	6.81e-05	1.92e-06	8.39681	5.29052	0.849705	CPSF2	cleavage and polyadenylation specific factor 2
211949_s_at	6.84e-05	1.93e-06	8.39358	5.28633	0.692915	NOLC1	nucleolar and coiled-body phosphoprotein 1
218166_s_at	6.86e-05	1.94e-06	8.39013	5.28184	0.785997	RSF1	remodeling and spacing factor 1
225225_at	6.87e-05	1.94e-06	8.38912	5.28053	0.627942	OIP5-AS1	OIP5 antisense RNA 1
222608_s_at	6.87e-05	1.95e-06	8.38667	5.27735	1.01217	ANLN	anillin actin binding protein
225632_s_at	6.87e-05	1.95e-06	-8.38662	5.27729	-0.671516	ISY1-RAB43///RAB43	ISY1-RAB43 readthrough///RAB43, member RAS oncogene family
227847_at	6.87e-05	1.95e-06	8.38574	5.27614	0.588202	EPM2AIP1	EPM2A interacting protein 1
209748_at	6.87e-05	1.95e-06	8.3854	5.27569	0.64267	SPAST	spastin
212044_s_at	6.87e-05	1.95e-06	-8.38527	5.27553	-0.683803	RPL27A	ribosomal protein L27a
218150_at	6.87e-05	1.95e-06	8.38502	5.27521	0.641382	LOC101929356///ARL5A	uncharacterized LOC101929356///ADP ribosylation factor like GTPase 5A
201635_s_at	6.89e-05	1.96e-06	8.38227	5.27162	0.627982	FXR1	FMR1 autosomal homolog 1
201574_at	6.92e-05	1.97e-06	8.37893	5.26729	0.732533	ETF1	eukaryotic translation termination factor 1
225659_at	6.94e-05	1.97e-06	8.37567	5.26303	0.868496	SPOPL	speckle type BTB/POZ protein like
208993_s_at	6.97e-05	1.98e-06	8.37235	5.25871	1.09834	PPIG	peptidylprolyl isomerase G
223180_s_at	6.97e-05	1.98e-06	8.37199	5.25824	0.688763	TIMM21	translocase of inner mitochondrial membrane 21
209513_s_at	6.99e-05	1.99e-06	8.36868	5.25394	0.743272	HSDL2	hydroxysteroid dehydrogenase like 2
222538_s_at	6.99e-05	1.99e-06	8.36781	5.2528	0.731075	APPL1	adaptor protein, phosphotyrosine interacting with PH domain and leucine zipper 1
215273_s_at	6.99e-05	1.99e-06	-8.36721	5.25202	-0.677071	TADA3	transcriptional adaptor 3
221586_s_at	7.04e-05	2.01e-06	8.36179	5.24496	0.640767	E2F5	E2F transcription factor 5
207941_s_at	7.05e-05	2.01e-06	8.36007	5.24273	0.696107	RBM39	RNA binding motif protein 39
203153_at	7.05e-05	2.02e-06	-8.3591	5.24145	-0.725642	IFIT1	interferon induced protein with tetratricopeptide repeats 1
204732_s_at	7.08e-05	2.03e-06	8.35511	5.23625	0.756335	TRIM23	tripartite motif containing 23
226961_at	7.08e-05	2.03e-06	-8.35462	5.23562	-0.756595	PRR15	proline rich 15
221582_at	7.08e-05	2.03e-06	-8.35411	5.23495	-0.611709	HIST3H2A	histone cluster 3, H2a
1553678_a_at	7.11e-05	2.04e-06	8.35076	5.23058	0.713632	ITGB1	integrin subunit beta 1
225389_at	7.11e-05	2.04e-06	-8.34994	5.22952	-0.687611	BTBD6	BTB domain containing 6
208696_at	7.11e-05	2.04e-06	8.34989	5.22945	0.577096	CCT5	chaperonin containing TCP1 subunit 5
218461_at	7.11e-05	2.04e-06	8.34879	5.22801	0.601834	GPN3	GPN-loop GTPase 3
1558675_s_at	7.13e-05	2.05e-06	8.347	5.22567	1.2399	NEMF	nuclear export mediator factor
229043_at	7.13e-05	2.05e-06	8.34641	5.22491	0.634332	PAPD5	poly(A) RNA polymerase D5, non-canonical
204247_s_at	7.13e-05	2.05e-06	-8.34549	5.22371	-0.633753	CDK5	cyclin dependent kinase 5
226098_at	7.15e-05	2.06e-06	8.34264	5.21998	0.934732	IFT80	intraflagellar transport 80
228918_at	7.15e-05	2.06e-06	-8.34215	5.21934	-0.659041	SLC43A2	solute carrier family 43 member 2
222258_s_at	7.15e-05	2.06e-06	-8.34179	5.21887	-0.589618	SH3BP4	SH3 domain binding protein 4
228975_at	7.16e-05	2.06e-06	-8.3407	5.21745	-0.703544	SP6	Sp6 transcription factor
208322_s_at	7.18e-05	2.07e-06	-8.33803	5.21396	-0.711557	ST3GAL1	ST3 beta-galactoside alpha-2,3-sialyltransferase 1
219130_at	7.18e-05	2.07e-06	8.33705	5.21268	0.911196	TRMT13	tRNA methyltransferase 13 homolog
201241_at	7.18e-05	2.07e-06	8.33628	5.21168	0.698322	DDX1	DEAD/H-box helicase 1
203411_s_at	7.24e-05	2.09e-06	-8.32944	5.20274	-0.623333	LMNA	lamin A/C
208073_x_at	7.24e-05	2.09e-06	8.32905	5.20223	0.710735	TTC3P1///TTC3	tetratricopeptide repeat domain 3 pseudogene 1///tetratricopeptide repeat domain 3
204299_at	7.25e-05	2.1e-06	8.32742	5.2001	0.856801	SRSF10	serine and arginine rich splicing factor 10
224610_at	7.28e-05	2.11e-06	8.32399	5.19562	0.80006	SNHG1///SNORD22///SNORD25///SNORD26///SNORD27///SNORD28///SNORD30///SNORD31///SNORD29	small nucleolar RNA host gene 1///small nucleolar RNA, C/D box 22///small nucleolar RNA, C/D box 25///small nucleolar RNA, C/D box 26///small nucleolar RNA, C/D box 27///small nucleolar RNA, C/D box 28///small nucleolar RNA, C/D box 30///small nucleolar RNA, C/D box 31///small nucleolar RNA, C/D box 29
209274_s_at	7.28e-05	2.11e-06	8.32297	5.19428	0.559426	ISCA1	iron-sulfur cluster assembly 1
226310_at	7.28e-05	2.11e-06	8.32272	5.19396	0.805124	RICTOR	RPTOR independent companion of MTOR complex 2
216060_s_at	7.28e-05	2.11e-06	8.322	5.19301	0.712927	DAAM1	dishevelled associated activator of morphogenesis 1
231873_at	7.29e-05	2.12e-06	8.32019	5.19064	0.663607	BMPR2	bone morphogenetic protein receptor type 2
231913_s_at	7.3e-05	2.12e-06	8.31912	5.18924	0.87902	BRCC3	BRCA1/BRCA2-containing complex subunit 3
213526_s_at	7.31e-05	2.13e-06	-8.31664	5.18601	-0.69506	LIN37	lin-37 DREAM MuvB core complex component
223255_at	7.31e-05	2.13e-06	8.31655	5.18589	0.853451	G2E3	G2/M-phase specific E3 ubiquitin protein ligase
239716_at	7.32e-05	2.13e-06	8.31535	5.18431	0.649429
218967_s_at	7.32e-05	2.13e-06	8.31507	5.18394	0.709865	PTER	phosphotriesterase related
206052_s_at	7.33e-05	2.13e-06	8.3138	5.18228	0.605479	SLBP	stem-loop binding protein
235103_at	7.33e-05	2.14e-06	8.31307	5.18133	0.754176	MAN2A1	mannosidase alpha class 2A member 1
214722_at	7.33e-05	2.14e-06	8.31256	5.18066	0.612328	NOTCH2NL	notch 2 N-terminal like
224656_s_at	7.33e-05	2.14e-06	8.31177	5.17963	0.556706	LUZP6///MTPN	leucine zipper protein 6///myotrophin
202514_at	7.33e-05	2.14e-06	8.31091	5.1785	0.847414	DLG1	discs large MAGUK scaffold protein 1
218947_s_at	7.33e-05	2.14e-06	8.31047	5.17792	0.614129	MTPAP	mitochondrial poly(A) polymerase
223276_at	7.36e-05	2.15e-06	-8.30707	5.17348	-0.578966	SMIM3	small integral membrane protein 3
219918_s_at	7.36e-05	2.15e-06	8.30648	5.17271	1.43156	ASPM	abnormal spindle microtubule assembly
200691_s_at	7.36e-05	2.16e-06	8.3056	5.17155	0.564601	HSPA9	heat shock protein family A (Hsp70) member 9
226698_at	7.36e-05	2.16e-06	-8.30513	5.17093	-0.688302	FCHSD1	FCH and double SH3 domains 1
228024_at	7.36e-05	2.16e-06	8.30461	5.17025	0.661774	VPS37A	VPS37A, ESCRT-I subunit
209337_at	7.36e-05	2.16e-06	8.30361	5.16895	0.686799	PSIP1	PC4 and SFRS1 interacting protein 1
229055_at	7.36e-05	2.16e-06	8.3028	5.16789	0.581218	GPR68	G protein-coupled receptor 68
206209_s_at	7.36e-05	2.16e-06	-8.30269	5.16774	-0.59074	CA4	carbonic anhydrase 4
227823_at	7.36e-05	2.16e-06	-8.30268	5.16772	-0.661349	RGAG4	retrotransposon gag domain containing 4
202826_at	7.37e-05	2.17e-06	-8.3016	5.16631	-0.618685	SPINT1	serine peptidase inhibitor, Kunitz type 1
1554868_s_at	7.37e-05	2.17e-06	8.30076	5.1652	0.670497	PCNP	PEST proteolytic signal containing nuclear protein
1559871_s_at	7.37e-05	2.17e-06	-8.30061	5.16501	-0.694537	LOC100129129	uncharacterized LOC100129129
217969_at	7.39e-05	2.18e-06	-8.29734	5.16072	-0.60767	VPS51	VPS51, GARP complex subunit
219889_at	7.39e-05	2.18e-06	-8.29729	5.16066	-0.711195	FRAT1	frequently rearranged in advanced T-cell lymphomas 1
213507_s_at	7.39e-05	2.18e-06	8.29666	5.15983	0.571514	KPNB1	karyopherin subunit beta 1
229150_at	7.4e-05	2.18e-06	8.29588	5.15882	0.62524
235534_at	7.4e-05	2.19e-06	-8.29456	5.15709	-0.651959	PHLDA3	pleckstrin homology like domain family A member 3
200747_s_at	7.41e-05	2.19e-06	-8.294	5.15635	-0.557054	NUMA1	nuclear mitotic apparatus protein 1
228189_at	7.42e-05	2.2e-06	8.29166	5.15328	0.592152	BAG4	BCL2 associated athanogene 4
214198_s_at	7.42e-05	2.2e-06	-8.29125	5.15274	-0.636289	DGCR2	DiGeorge syndrome critical region gene 2
224720_at	7.44e-05	2.2e-06	8.28836	5.14894	0.895598	MIB1	mindbomb E3 ubiquitin protein ligase 1
219969_at	7.44e-05	2.21e-06	8.28802	5.14851	0.714509	TXLNG	taxilin gamma
225932_s_at	7.44e-05	2.21e-06	8.28793	5.14839	0.60281	HNRNPA2B1	heterogeneous nuclear ribonucleoprotein A2/B1
228514_at	7.49e-05	2.22e-06	-8.28226	5.14094	-0.675433
229262_at	7.49e-05	2.22e-06	-8.28159	5.14006	-0.671472	PPP1R37	protein phosphatase 1 regulatory subunit 37
229370_at	7.49e-05	2.23e-06	-8.28108	5.13939	-0.627942
232116_at	7.49e-05	2.23e-06	-8.28047	5.13859	-0.859564	GRHL3	grainyhead like transcription factor 3
203179_at	7.51e-05	2.23e-06	-8.27848	5.13598	-0.629745	GALT	galactose-1-phosphate uridylyltransferase
53071_s_at	7.52e-05	2.24e-06	-8.27668	5.13361	-0.713255	OGFOD3	2-oxoglutarate and iron dependent oxygenase domain containing 3
203231_s_at	7.52e-05	2.24e-06	8.2759	5.13259	0.690568	ATXN1	ataxin 1
212217_at	7.59e-05	2.26e-06	8.26859	5.12299	0.775452	PREPL	prolyl endopeptidase-like
231195_at	7.6e-05	2.27e-06	-8.26647	5.1202	-0.680769	KLRG2	killer cell lectin like receptor G2
224903_at	7.6e-05	2.27e-06	8.26611	5.11972	0.564982	UTP4	UTP4, small subunit processome component
209364_at	7.6e-05	2.27e-06	-8.2659	5.11946	-0.642597	BAD	BCL2 associated agonist of cell death
201491_at	7.6e-05	2.27e-06	8.26544	5.11885	0.65056	AHSA1	activator of Hsp90 ATPase activity 1
218606_at	7.63e-05	2.28e-06	-8.26191	5.11421	-0.640581	ZDHHC7	zinc finger DHHC-type containing 7
200599_s_at	7.63e-05	2.28e-06	8.26107	5.1131	0.719311	MIR3652///HSP90B1	microRNA 3652///heat shock protein 90 beta family member 1
228161_at	7.63e-05	2.28e-06	-8.26083	5.11278	-0.708978	RAB32	RAB32, member RAS oncogene family
205443_at	7.63e-05	2.28e-06	8.26067	5.11258	0.812105	SNAPC1	small nuclear RNA activating complex polypeptide 1
209009_at	7.69e-05	2.3e-06	8.25402	5.10382	0.660361	ESD	esterase D
229322_at	7.69e-05	2.3e-06	8.25353	5.10318	0.624217	PPP2R5E	protein phosphatase 2 regulatory subunit B'epsilon
238677_at	7.69e-05	2.31e-06	8.25274	5.10214	0.702155	WDR36	WD repeat domain 36
219429_at	7.69e-05	2.31e-06	-8.25195	5.10111	-0.653249	FA2H	fatty acid 2-hydroxylase
212841_s_at	7.69e-05	2.31e-06	-8.25144	5.10044	-0.615994	PPFIBP2	PPFIA binding protein 2
223387_at	7.71e-05	2.32e-06	-8.24945	5.09781	-0.599875	ZFYVE1	zinc finger FYVE-type containing 1
202137_s_at	7.71e-05	2.32e-06	8.24914	5.0974	1.0015	ZMYND11	zinc finger MYND-type containing 11
226801_s_at	7.72e-05	2.32e-06	8.24784	5.09569	0.570577	AIDA	axin interactor, dorsalization associated
225276_at	7.74e-05	2.33e-06	8.24456	5.09137	0.569355	GSPT1	G1 to S phase transition 1
229163_at	7.76e-05	2.34e-06	-8.2428	5.08905	-0.638757	CAMK2N1	calcium/calmodulin dependent protein kinase II inhibitor 1
212150_at	7.79e-05	2.35e-06	8.2385	5.08339	0.674465	EFR3A	EFR3 homolog A
222808_at	7.79e-05	2.35e-06	8.23791	5.0826	0.649473	ALG13	ALG13, UDP-N-acetylglucosaminyltransferase subunit
210139_s_at	7.79e-05	2.35e-06	-8.23737	5.08189	-0.550318	PMP22	peripheral myelin protein 22
200595_s_at	7.79e-05	2.35e-06	8.23682	5.08117	0.610629	EIF3A	eukaryotic translation initiation factor 3 subunit A
227428_at	7.79e-05	2.36e-06	8.23658	5.08086	0.596867	GABPA	GA binding protein transcription factor alpha subunit
1554241_at	7.79e-05	2.36e-06	8.23646	5.08069	0.581495	COCH	cochlin
235896_s_at	7.79e-05	2.36e-06	-8.23565	5.07963	-0.741929	MIEF2	mitochondrial elongation factor 2
200905_x_at	7.83e-05	2.37e-06	-8.23194	5.07474	-0.615359	HLA-E	major histocompatibility complex, class I, E
204405_x_at	7.83e-05	2.37e-06	8.23095	5.07343	0.658748	DIMT1	DIM1 dimethyladenosine transferase 1 homolog
218744_s_at	7.87e-05	2.38e-06	-8.2271	5.06836	-0.685021	PACSIN3	protein kinase C and casein kinase substrate in neurons 3
217562_at	7.88e-05	2.39e-06	-8.22574	5.06656	-0.596667	BRINP3	BMP/retinoic acid inducible neural specific 3
219335_at	7.88e-05	2.39e-06	8.22527	5.06594	0.648317	ARMCX5	armadillo repeat containing, X-linked 5
209024_s_at	7.89e-05	2.4e-06	8.22294	5.06286	0.616956	SYNCRIP	synaptotagmin binding cytoplasmic RNA interacting protein
202171_at	7.9e-05	2.4e-06	8.22175	5.0613	0.574435	VEZF1	vascular endothelial zinc finger 1
229678_at	7.93e-05	2.41e-06	-8.21868	5.05725	-0.718965	LINC01137	long intergenic non-protein coding RNA 1137
227685_at	7.93e-05	2.41e-06	8.21814	5.05652	0.69349	TMF1	TATA element modulatory factor 1
238598_s_at	7.93e-05	2.41e-06	8.21797	5.05631	0.858169
224769_at	7.95e-05	2.42e-06	8.21543	5.05295	0.772618	TAOK1	TAO kinase 1
219722_s_at	7.98e-05	2.43e-06	-8.21152	5.04779	-0.657977	GDPD3	glycerophosphodiester phosphodiesterase domain containing 3
226830_x_at	7.98e-05	2.43e-06	-8.21151	5.04777	-0.724242	LINC01578	long intergenic non-protein coding RNA 1578
220800_s_at	7.99e-05	2.44e-06	8.20961	5.04527	0.951245	TMOD3	tropomodulin 3
209257_s_at	8e-05	2.44e-06	8.2081	5.04327	1.32966	SMC3	structural maintenance of chromosomes 3
225039_at	8.01e-05	2.45e-06	8.20676	5.0415	0.785709	RPE	ribulose-5-phosphate-3-epimerase
204347_at	8.09e-05	2.47e-06	8.19884	5.03102	0.641971	LOC100507855///AK4	adenylate kinase 4, mitochondrial-like///adenylate kinase 4
201398_s_at	8.09e-05	2.47e-06	8.1987	5.03083	0.570986	TRAM1	translocation associated membrane protein 1
228033_at	8.12e-05	2.48e-06	8.19495	5.02588	0.661926	E2F7	E2F transcription factor 7
200632_s_at	8.12e-05	2.49e-06	-8.19438	5.02512	-0.590441	NDRG1	N-myc downstream regulated 1
225512_at	8.12e-05	2.49e-06	8.19434	5.02508	0.668633	ZBTB38	zinc finger and BTB domain containing 38
239657_x_at	8.12e-05	2.49e-06	-8.19332	5.02372	-0.601882	FOXO6	forkhead box O6
214433_s_at	8.15e-05	2.5e-06	-8.19004	5.01938	-0.63086	SELENBP1	selenium binding protein 1
202258_s_at	8.15e-05	2.5e-06	8.18949	5.01866	0.732757	N4BP2L2	NEDD4 binding protein 2 like 2
226262_at	8.15e-05	2.5e-06	8.18876	5.01768	0.584326	DHX33	DEAH-box helicase 33
209420_s_at	8.15e-05	2.51e-06	-8.18804	5.01673	-0.659195	SMPD1	sphingomyelin phosphodiesterase 1
218209_s_at	8.15e-05	2.51e-06	8.18756	5.0161	0.977651	RPRD1A	regulation of nuclear pre-mRNA domain containing 1A
213076_at	8.15e-05	2.51e-06	-8.18753	5.01605	-0.606136	ITPKC	inositol-trisphosphate 3-kinase C
225492_at	8.15e-05	2.51e-06	8.18731	5.01576	0.590424	TMEM33	transmembrane protein 33
212066_s_at	8.17e-05	2.52e-06	8.18507	5.01279	0.659472	USP34	ubiquitin specific peptidase 34
203095_at	8.18e-05	2.52e-06	8.18314	5.01024	0.662403	MTIF2	mitochondrial translational initiation factor 2
202436_s_at	8.18e-05	2.52e-06	8.18295	5.00999	0.574522	CYP1B1	cytochrome P450 family 1 subfamily B member 1
1560116_a_at	8.19e-05	2.53e-06	8.18201	5.00874	0.643298	NEDD1	neural precursor cell expressed, developmentally down-regulated 1
221923_s_at	8.19e-05	2.53e-06	8.18116	5.00762	0.545825	NPM1	nucleophosmin
223275_at	8.25e-05	2.55e-06	8.17472	4.99908	0.630017	PRMT6	protein arginine methyltransferase 6
241507_x_at	8.26e-05	2.55e-06	-8.17394	4.99806	-0.63687
59999_at	8.27e-05	2.56e-06	-8.17169	4.99506	-0.715559	HIF1AN	hypoxia inducible factor 1 alpha subunit inhibitor
226750_at	8.27e-05	2.56e-06	8.17166	4.99503	0.646685	LARP1B	La ribonucleoprotein domain family member 1B
218515_at	8.37e-05	2.59e-06	8.16214	4.9824	0.970556	PAXBP1	PAX3 and PAX7 binding protein 1
202732_at	8.37e-05	2.59e-06	-8.16166	4.98177	-0.678742	PKIG	protein kinase (cAMP-dependent, catalytic) inhibitor gamma
223482_at	8.37e-05	2.6e-06	-8.16089	4.98074	-0.547385	TMEM120A	transmembrane protein 120A
220368_s_at	8.37e-05	2.6e-06	8.16077	4.98058	0.693187	PPP4R3A	protein phosphatase 4 regulatory subunit 3A
1558080_s_at	8.43e-05	2.61e-06	8.15515	4.97312	0.597869	DNAJC3	DnaJ heat shock protein family (Hsp40) member C3
201222_s_at	8.46e-05	2.63e-06	8.15086	4.96743	0.604121	RAD23B	RAD23 homolog B, nucleotide excision repair protein
212815_at	8.46e-05	2.63e-06	8.15051	4.96696	0.666068	ASCC3	activating signal cointegrator 1 complex subunit 3
218387_s_at	8.46e-05	2.63e-06	-8.15034	4.96672	-0.648156	PGLS	6-phosphogluconolactonase
226621_at	8.46e-05	2.63e-06	8.14985	4.96608	0.548655	OSMR	oncostatin M receptor
216125_s_at	8.46e-05	2.63e-06	8.14976	4.96595	0.580161	RANBP9	RAN binding protein 9
233401_at	8.46e-05	2.63e-06	8.14968	4.96584	0.868783
229173_at	8.46e-05	2.64e-06	8.14863	4.96445	0.634655	LNPK	lunapark, ER junction formation factor
205061_s_at	8.47e-05	2.64e-06	8.1476	4.96308	0.557702	EXOSC9	exosome component 9
213024_at	8.48e-05	2.65e-06	8.14625	4.9613	0.837639	TMF1	TATA element modulatory factor 1
212398_at	8.48e-05	2.65e-06	8.14559	4.96041	0.591811	RDX	radixin
225416_at	8.52e-05	2.66e-06	8.14169	4.95523	0.585318	RLIM	ring finger protein, LIM domain interacting
229958_at	8.53e-05	2.67e-06	-8.14017	4.95322	-0.760921	CLN8	ceroid-lipofuscinosis, neuronal 8
214177_s_at	8.57e-05	2.68e-06	-8.13566	4.94721	-0.637262	PBXIP1	PBX homeobox interacting protein 1
224713_at	8.58e-05	2.68e-06	8.13493	4.94625	0.711166	NIFK	nucleolar protein interacting with the FHA domain of MKI67
224482_s_at	8.58e-05	2.69e-06	-8.13451	4.94568	-0.634014	RAB11FIP4	RAB11 family interacting protein 4
225297_at	8.59e-05	2.69e-06	8.13247	4.94296	0.820096	HAUS1	HAUS augmin like complex subunit 1
209373_at	8.59e-05	2.69e-06	-8.13211	4.94248	-0.534765	MALL	mal, T-cell differentiation protein like
224778_s_at	8.59e-05	2.7e-06	8.13166	4.94188	0.713385	TAOK1	TAO kinase 1
215498_s_at	8.61e-05	2.7e-06	-8.12953	4.93905	-0.745639	LOC100996792///MAP2K3	dual specificity mitogen-activated protein kinase kinase 3///mitogen-activated protein kinase kinase 3
221261_x_at	8.61e-05	2.7e-06	-8.12903	4.93839	-0.62471	SNORA11E///SNORA11D///MAGED4///MAGED4B	small nucleolar RNA, H/ACA box 11E///small nucleolar RNA, H/ACA box 11D///MAGE family member D4///MAGE family member D4B
203962_s_at	8.62e-05	2.71e-06	8.12836	4.93749	0.55664	NEBL	nebulette
221761_at	8.65e-05	2.72e-06	8.1246	4.9325	0.539372	ADSS	adenylosuccinate synthase
222975_s_at	8.66e-05	2.72e-06	8.12388	4.93153	0.617413	CSDE1	cold shock domain containing E1
212943_at	8.68e-05	2.73e-06	8.12098	4.92766	0.656632	C2CD5	C2 calcium dependent domain containing 5
212149_at	8.68e-05	2.74e-06	8.12005	4.92643	0.57472	EFR3A	EFR3 homolog A
226635_at	8.68e-05	2.74e-06	8.11945	4.92562	0.736358	EBLN3P	endogenous Bornavirus-like nucleoprotein 3, pseudogene
35666_at	8.68e-05	2.74e-06	-8.11942	4.92559	-0.599753	SEMA3F	semaphorin 3F
218215_s_at	8.73e-05	2.76e-06	-8.11452	4.91906	-0.644106	NR1H2	nuclear receptor subfamily 1 group H member 2
218145_at	8.73e-05	2.76e-06	-8.1142	4.91863	-0.647104	TRIB3	tribbles pseudokinase 3
205053_at	8.73e-05	2.76e-06	8.11408	4.91847	0.595517	PRIM1	primase (DNA) subunit 1
203233_at	8.76e-05	2.77e-06	-8.11091	4.91425	-0.575444	IL4R	interleukin 4 receptor
204291_at	8.76e-05	2.77e-06	8.10988	4.91288	0.678836	ZNF518A	zinc finger protein 518A
226392_at	8.76e-05	2.78e-06	8.10894	4.91162	0.801702	RASA2	RAS p21 protein activator 2
201919_at	8.76e-05	2.78e-06	8.10891	4.91158	0.748116	SLC25A36	solute carrier family 25 member 36
218722_s_at	8.76e-05	2.78e-06	-8.10889	4.91155	-0.606068	CCDC51	coiled-coil domain containing 51
228595_at	8.76e-05	2.78e-06	-8.10859	4.91116	-0.628195	HSD17B1	hydroxysteroid 17-beta dehydrogenase 1
205335_s_at	8.76e-05	2.78e-06	8.10822	4.91066	0.644907	SRP19	signal recognition particle 19
204407_at	8.77e-05	2.78e-06	8.10693	4.90895	0.751178	TTF2	transcription termination factor 2
214683_s_at	8.77e-05	2.79e-06	8.10618	4.90794	0.832625	CLK1	CDC like kinase 1
201025_at	8.8e-05	2.8e-06	8.10361	4.90451	0.682572	EIF5B	eukaryotic translation initiation factor 5B
201675_at	8.8e-05	2.8e-06	8.10307	4.90379	0.546311	AKAP1	A-kinase anchoring protein 1
1556316_s_at	8.81e-05	2.8e-06	-8.10131	4.90143	-0.611689	MIF-AS1	MIF antisense RNA 1
231882_at	8.81e-05	2.8e-06	8.1009	4.9009	0.909763
225611_at	8.82e-05	2.81e-06	8.09977	4.89938	0.552642	MAST4	microtubule associated serine/threonine kinase family member 4
205691_at	8.82e-05	2.81e-06	-8.09946	4.89897	-0.671967	SYNGR3	synaptogyrin 3
224598_at	8.82e-05	2.81e-06	-8.09902	4.89839	-0.615207	MGAT4B	mannosyl (alpha-1,3-)-glycoprotein beta-1,4-N-acetylglucosaminyltransferase, isozyme B
239082_at	8.82e-05	2.81e-06	8.09833	4.89746	0.755208	FZD3	frizzled class receptor 3
203545_at	8.83e-05	2.82e-06	8.09698	4.89567	0.599921	ALG8	ALG8, alpha-1,3-glucosyltransferase
202457_s_at	8.83e-05	2.82e-06	8.09697	4.89564	0.57566	PPP3CA	protein phosphatase 3 catalytic subunit alpha
220137_at	8.83e-05	2.82e-06	-8.09661	4.89517	-0.557197	LOC101928274///VSIG10	uncharacterized LOC101928274///V-set and immunoglobulin domain containing 10
225986_x_at	8.84e-05	2.83e-06	8.09436	4.89216	0.564515	CPSF2	cleavage and polyadenylation specific factor 2
213550_s_at	8.84e-05	2.83e-06	-8.09417	4.89191	-0.637809	TMCO6///IK	transmembrane and coiled-coil domains 6///IK cytokine, down-regulator of HLA II
223701_s_at	8.84e-05	2.83e-06	8.09384	4.89147	0.907306	USP47	ubiquitin specific peptidase 47
202690_s_at	8.84e-05	2.84e-06	8.09254	4.88973	0.609211	SNRPD1	small nuclear ribonucleoprotein D1 polypeptide
212268_at	8.84e-05	2.84e-06	-8.09251	4.88969	-0.614129	SERPINB1	serpin family B member 1
225731_at	8.84e-05	2.84e-06	8.09241	4.88956	0.586871	ANKRD50	ankyrin repeat domain 50
221090_s_at	8.84e-05	2.84e-06	8.09158	4.88844	0.747807	OGFOD1	2-oxoglutarate and iron dependent oxygenase domain containing 1
214005_at	8.84e-05	2.84e-06	-8.09148	4.88831	-0.599645	GGCX	gamma-glutamyl carboxylase
213009_s_at	8.84e-05	2.84e-06	8.09049	4.887	0.547038	TRIM37	tripartite motif containing 37
224875_at	8.84e-05	2.84e-06	8.09038	4.88685	0.744619	C5orf24	chromosome 5 open reading frame 24
228065_at	8.84e-05	2.84e-06	-8.09024	4.88666	-0.566527	BCL9L	B-cell CLL/lymphoma 9-like
242517_at	8.84e-05	2.85e-06	-8.08987	4.88617	-0.713639	KISS1R	KISS1 receptor
242890_at	8.84e-05	2.85e-06	8.08943	4.88557	0.89661
204600_at	8.88e-05	2.86e-06	-8.0858	4.88073	-0.550021	EPHB3	EPH receptor B3
202178_at	8.89e-05	2.87e-06	-8.08448	4.87896	-0.776332	PRKCZ	protein kinase C zeta
213019_at	8.91e-05	2.87e-06	8.08225	4.87598	0.768088	RANBP6	RAN binding protein 6
1552921_a_at	8.91e-05	2.88e-06	8.08166	4.8752	0.679335	FIGNL1	fidgetin like 1
219718_at	8.91e-05	2.88e-06	-8.08128	4.87468	-0.581472	FGGY	FGGY carbohydrate kinase domain containing
205842_s_at	8.94e-05	2.89e-06	8.0781	4.87044	0.948429	JAK2	Janus kinase 2
200778_s_at	8.94e-05	2.89e-06	8.07775	4.86996	0.662972	SEPT2	septin 2
203675_at	8.94e-05	2.89e-06	8.07751	4.86964	0.640903	NUCB2	nucleobindin 2
220773_s_at	8.99e-05	2.91e-06	8.07264	4.86312	0.716445	GPHN	gephyrin
229164_s_at	9e-05	2.91e-06	-8.07192	4.86217	-0.65161	ABTB1	ankyrin repeat and BTB domain containing 1
229732_at	9.01e-05	2.92e-06	8.07061	4.86041	0.796305	ZNF823	zinc finger protein 823
204369_at	9.01e-05	2.92e-06	8.06938	4.85876	1.10396	PIK3CA	phosphatidylinositol-4,5-bisphosphate 3-kinase catalytic subunit alpha
202982_s_at	9.01e-05	2.92e-06	-8.06913	4.85842	-0.641352	ACOT1///ACOT2	acyl-CoA thioesterase 1///acyl-CoA thioesterase 2
202956_at	9.02e-05	2.93e-06	8.06821	4.85719	0.633522	ARFGEF1	ADP ribosylation factor guanine nucleotide exchange factor 1
208985_s_at	9.03e-05	2.93e-06	8.06703	4.85561	0.743886	EIF3J	eukaryotic translation initiation factor 3 subunit J
233093_s_at	9.05e-05	2.94e-06	8.06476	4.85258	0.654636	BIRC6	baculoviral IAP repeat containing 6
234311_s_at	9.07e-05	2.95e-06	8.06239	4.8494	0.567773	LOC101927446///GTPBP10	uncharacterized LOC101927446///GTP binding protein 10
217919_s_at	9.08e-05	2.95e-06	8.06152	4.84825	0.631498	MRPL42	mitochondrial ribosomal protein L42
227973_at	9.08e-05	2.95e-06	8.06077	4.84723	0.926432	C2orf69	chromosome 2 open reading frame 69
201725_at	9.08e-05	2.96e-06	8.06073	4.84719	0.590329	CDC123	cell division cycle 123
206116_s_at	9.12e-05	2.97e-06	8.05668	4.84175	0.628504	TPM1	tropomyosin 1 (alpha)
202162_s_at	9.12e-05	2.97e-06	8.05576	4.84052	0.545974	CNOT8	CCR4-NOT transcription complex subunit 8
225159_s_at	9.12e-05	2.97e-06	8.05569	4.84043	0.607124	ELK4	ELK4, ETS transcription factor
228458_at	9.13e-05	2.98e-06	-8.0542	4.83843	-0.550106	C6orf226	chromosome 6 open reading frame 226
201409_s_at	9.13e-05	2.98e-06	8.0535	4.83749	0.531955	PPP1CB	protein phosphatase 1 catalytic subunit beta
222800_at	9.13e-05	2.98e-06	-8.05321	4.8371	-0.619462	TRNAU1AP	tRNA selenocysteine 1 associated protein 1
203409_at	9.13e-05	2.98e-06	-8.05314	4.83701	-0.797952	DDB2	damage specific DNA binding protein 2
204602_at	9.13e-05	2.99e-06	8.05289	4.83668	0.687237	DKK1	dickkopf WNT signaling pathway inhibitor 1
51192_at	9.14e-05	2.99e-06	-8.05183	4.83526	-0.619646	SSH3	slingshot protein phosphatase 3
220091_at	9.19e-05	3.01e-06	-8.04709	4.8289	-0.618423	SLC2A6	solute carrier family 2 member 6
209454_s_at	9.22e-05	3.02e-06	-8.04406	4.82483	-0.627796	TEAD3	TEA domain transcription factor 3
218849_s_at	9.25e-05	3.03e-06	-8.04143	4.82131	-0.63296	PPP1R13L	protein phosphatase 1 regulatory subunit 13 like
220386_s_at	9.25e-05	3.03e-06	8.04099	4.82071	0.6354	EML4	echinoderm microtubule associated protein like 4
243215_at	9.25e-05	3.04e-06	-8.03986	4.8192	-0.602781
200043_at	9.27e-05	3.04e-06	8.03818	4.81694	0.59963	ERH	enhancer of rudimentary homolog (Drosophila)
205004_at	9.27e-05	3.04e-06	8.03801	4.81671	0.578469	NKRF	NFKB repressing factor
219006_at	9.28e-05	3.05e-06	8.03628	4.81439	0.912523	NDUFAF4	NADH:ubiquinone oxidoreductase complex assembly factor 4
225867_at	9.28e-05	3.05e-06	-8.03588	4.81386	-0.657365	VASN	vasorin
212176_at	9.32e-05	3.07e-06	8.03186	4.80845	0.620177	PNISR	PNN interacting serine and arginine rich protein
224726_at	9.38e-05	3.09e-06	8.02689	4.80178	0.631412	MIB1	mindbomb E3 ubiquitin protein ligase 1
225766_s_at	9.38e-05	3.09e-06	8.02651	4.80127	0.630308	TNPO1	transportin 1
212264_s_at	9.38e-05	3.09e-06	8.02637	4.80108	0.557898	WAPL	WAPL cohesin release factor
1557543_at	9.39e-05	3.1e-06	8.02414	4.79808	0.745551
213651_at	9.39e-05	3.1e-06	-8.02413	4.79807	-0.595411	INPP5J	inositol polyphosphate-5-phosphatase J
1555281_x_at	9.39e-05	3.1e-06	8.02404	4.79795	0.683605	ARMC8	armadillo repeat containing 8
227110_at	9.4e-05	3.1e-06	8.02298	4.79653	0.578871	HNRNPC	heterogeneous nuclear ribonucleoprotein C (C1/C2)
208925_at	9.45e-05	3.12e-06	8.01831	4.79024	0.758058	CLDND1	claudin domain containing 1
210624_s_at	9.47e-05	3.13e-06	-8.01649	4.7878	-0.699247	ILVBL	ilvB acetolactate synthase like
202346_at	9.47e-05	3.13e-06	8.01616	4.78735	0.577421	UBE2K	ubiquitin conjugating enzyme E2 K
226033_at	9.48e-05	3.14e-06	8.01397	4.78441	0.583149	USP31	ubiquitin specific peptidase 31
200621_at	9.48e-05	3.14e-06	-8.01322	4.78339	-0.611972	CSRP1	cysteine and glycine rich protein 1
223067_at	9.48e-05	3.14e-06	8.01312	4.78326	0.57578	CWC15	CWC15 spliceosome-associated protein
43511_s_at	9.48e-05	3.14e-06	-8.01309	4.78322	-0.558961	ARRB1	arrestin beta 1
202353_s_at	9.49e-05	3.15e-06	8.01238	4.78227	0.735003	PSMD12	proteasome 26S subunit, non-ATPase 12
212290_at	9.49e-05	3.15e-06	8.01165	4.78128	0.615245	SLC7A1	solute carrier family 7 member 1
218241_at	9.49e-05	3.15e-06	8.01099	4.7804	0.641998	GOLGA5	golgin A5
204354_at	9.5e-05	3.16e-06	8.00973	4.7787	1.08612	POT1	protection of telomeres 1
200892_s_at	9.52e-05	3.16e-06	8.00822	4.77667	0.579042	TRA2B	transformer 2 beta homolog (Drosophila)
212765_at	9.57e-05	3.18e-06	8.00381	4.77073	0.654137	CAMSAP2	calmodulin regulated spectrin associated protein family member 2
235707_at	9.57e-05	3.18e-06	8.00326	4.77	0.625628	SMIM13	small integral membrane protein 13
218723_s_at	9.58e-05	3.19e-06	-8.00154	4.76768	-0.842767	RGCC	regulator of cell cycle
229372_at	9.58e-05	3.19e-06	-8.00135	4.76742	-0.638667	GOLT1A	golgi transport 1A
213174_at	9.58e-05	3.19e-06	-8.00109	4.76707	-0.602022	TTC9	tetratricopeptide repeat domain 9
221887_s_at	9.6e-05	3.2e-06	7.99862	4.76374	0.573241	WHRN	whirlin
201326_at	9.62e-05	3.21e-06	7.99726	4.76192	0.586991	CCT6A	chaperonin containing TCP1 subunit 6A
226399_at	9.63e-05	3.22e-06	7.99572	4.75984	1.1157	DNAJB14	DnaJ heat shock protein family (Hsp40) member B14
221547_at	9.63e-05	3.22e-06	7.99522	4.75917	0.640256	PRPF18	pre-mRNA processing factor 18
230493_at	9.63e-05	3.22e-06	-7.99487	4.75869	-0.667155	SHISA2	shisa family member 2
221311_x_at	9.64e-05	3.23e-06	7.9936	4.75698	0.576457	LYRM2	LYR motif containing 2
206544_x_at	9.64e-05	3.23e-06	7.9933	4.75657	0.594717	SMARCA2	SWI/SNF related, matrix associated, actin dependent regulator of chromatin, subfamily a, member 2
201428_at	9.65e-05	3.23e-06	-7.99233	4.75527	-0.565314	CLDN4	claudin 4
225724_at	9.69e-05	3.25e-06	7.98844	4.75002	0.595898	PSMA3-AS1	PSMA3 antisense RNA 1
212213_x_at	9.69e-05	3.25e-06	7.98831	4.74985	0.680643	OPA1	OPA1, mitochondrial dynamin like GTPase
231941_s_at	9.69e-05	3.25e-06	-7.98753	4.74879	-0.770946	MUC20	mucin 20, cell surface associated
1552344_s_at	9.69e-05	3.25e-06	7.98685	4.74788	0.687723	CNOT7	CCR4-NOT transcription complex subunit 7
212554_at	9.69e-05	3.26e-06	7.98653	4.74744	0.695896	CAP2	CAP, adenylate cyclase-associated protein, 2 (yeast)
212455_at	9.7e-05	3.26e-06	7.98603	4.74677	0.649881	YTHDC1	YTH domain containing 1
226561_at	9.7e-05	3.26e-06	7.98502	4.74541	0.845433	AGFG1	ArfGAP with FG repeats 1
201971_s_at	9.7e-05	3.26e-06	7.98433	4.74447	0.707057	ATP6V1A	ATPase H+ transporting V1 subunit A
234985_at	9.7e-05	3.26e-06	7.98432	4.74446	0.708262	LDLRAD3	low density lipoprotein receptor class A domain containing 3
223117_s_at	9.72e-05	3.27e-06	7.98271	4.7423	0.621343	USP47	ubiquitin specific peptidase 47
213305_s_at	9.74e-05	3.28e-06	7.98018	4.73888	0.580912	PPP2R5C	protein phosphatase 2 regulatory subunit B'gamma
205135_s_at	9.74e-05	3.28e-06	7.97966	4.73818	0.587528	NUFIP1	NUFIP1, FMR1 interacting protein 1
202854_at	9.75e-05	3.29e-06	7.97918	4.73752	0.595611	HPRT1	hypoxanthine phosphoribosyltransferase 1
221861_at	9.75e-05	3.29e-06	-7.97856	4.73669	-0.625411	ARRB1	arrestin beta 1
231188_at	9.75e-05	3.29e-06	-7.97815	4.73613	-0.572003	ZSCAN2	zinc finger and SCAN domain containing 2
202097_at	9.75e-05	3.29e-06	7.97744	4.73518	0.560071	NUP153	nucleoporin 153
229460_at	9.75e-05	3.29e-06	7.9773	4.735	0.697037	FAM126B	family with sequence similarity 126 member B
218476_at	9.75e-05	3.3e-06	-7.97664	4.73409	-0.546708	POMT1	protein O-mannosyltransferase 1
201499_s_at	9.83e-05	3.33e-06	7.96983	4.72491	0.562721	USP7	ubiquitin specific peptidase 7
64486_at	9.85e-05	3.34e-06	-7.96793	4.72234	-0.622595	CORO1B	coronin 1B
220547_s_at	9.88e-05	3.35e-06	7.9651	4.71852	0.69276	FAM35A	family with sequence similarity 35 member A
213572_s_at	9.89e-05	3.35e-06	-7.96457	4.7178	-0.573383	SERPINB1	serpin family B member 1
91826_at	9.89e-05	3.35e-06	-7.96351	4.71637	-0.586973	EPS8L1	EPS8 like 1
230005_at	9.9e-05	3.36e-06	7.96237	4.71483	0.69174	SVIP	small VCP interacting protein
203957_at	9.9e-05	3.36e-06	7.96193	4.71423	0.561158	E2F6	E2F transcription factor 6
221765_at	9.91e-05	3.37e-06	7.96123	4.71328	0.703292	UGCG	UDP-glucose ceramide glucosyltransferase
239106_at	9.91e-05	3.37e-06	7.96071	4.71257	0.593225	CA5BP1	carbonic anhydrase 5B pseudogene 1
211575_s_at	9.91e-05	3.37e-06	7.96033	4.71206	0.676879	UBE3A	ubiquitin protein ligase E3A
202051_s_at	9.91e-05	3.37e-06	7.95958	4.71105	0.548087	ZMYM4	zinc finger MYM-type containing 4
212097_at	9.91e-05	3.37e-06	7.95923	4.71058	0.654921	CAV1	caveolin 1
212422_at	9.93e-05	3.38e-06	7.95745	4.70817	0.545897	PDCD11	programmed cell death 11
218064_s_at	9.93e-05	3.38e-06	-7.95715	4.70776	-0.590991	AKAP8L	A-kinase anchoring protein 8 like
222679_s_at	9.93e-05	3.38e-06	7.95681	4.7073	0.738878	DCUN1D1	defective in cullin neddylation 1 domain containing 1
205673_s_at	9.94e-05	3.39e-06	-7.95581	4.70595	-0.645393	ASB9	ankyrin repeat and SOCS box containing 9
207001_x_at	9.96e-05	3.4e-06	-7.95351	4.70285	-0.705468	TSC22D3	TSC22 domain family member 3
212720_at	9.98e-05	3.41e-06	7.95099	4.69944	0.982165	PAPOLA	poly(A) polymerase alpha
1553960_at	9.98e-05	3.41e-06	-7.95094	4.69937	-0.615859	SNX21	sorting nexin family member 21
209453_at	9.99e-05	3.42e-06	-7.94962	4.69758	-0.545476	SLC9A1	solute carrier family 9 member A1
221519_at	9.99e-05	3.42e-06	-7.94904	4.69679	-0.583388	FBXW4	F-box and WD repeat domain containing 4
1563431_x_at	9.99e-05	3.42e-06	-7.94857	4.69616	-0.578179
222616_s_at	9.99e-05	3.42e-06	7.9485	4.69606	0.786819	USP16	ubiquitin specific peptidase 16
201103_x_at	9.99e-05	3.42e-06	7.9484	4.69592	0.57628	NBPF20///NBPF10///NBPF8///NBPF9///NBPF15///NBPF11///NBPF12///NBPF14	neuroblastoma breakpoint family member 20///neuroblastoma breakpoint family member 10///neuroblastoma breakpoint family member 8///neuroblastoma breakpoint family member 9///neuroblastoma breakpoint family member 15///neuroblastoma breakpoint family member 11///neuroblastoma breakpoint family member 12///neuroblastoma breakpoint family member 14
213736_at	9.99e-05	3.42e-06	-7.94797	4.69535	-0.753623	COX5B	cytochrome c oxidase subunit 5B
203318_s_at	0.0001	3.43e-06	7.94574	4.69232	0.724897	ZNF148	zinc finger protein 148
212378_at	0.000101	3.46e-06	7.94092	4.6858	0.595733	GART	phosphoribosylglycinamide formyltransferase, phosphoribosylglycinamide synthetase, phosphoribosylaminoimidazole synthetase
201731_s_at	0.000101	3.46e-06	7.94058	4.68533	0.977978	TPR	translocated promoter region, nuclear basket protein
200681_at	0.000101	3.46e-06	7.93955	4.68394	0.542768	GLO1	glyoxalase I
208873_s_at	0.000101	3.48e-06	7.93605	4.6792	0.6082	REEP5	receptor accessory protein 5
230006_s_at	0.000101	3.48e-06	7.93581	4.67888	0.687976	SVIP	small VCP interacting protein
202163_s_at	0.000101	3.49e-06	7.9345	4.6771	0.581216	CNOT8	CCR4-NOT transcription complex subunit 8
227559_at	0.000101	3.49e-06	7.93401	4.67644	0.610845	NDUFAF4	NADH:ubiquinone oxidoreductase complex assembly factor 4
222875_at	0.000101	3.49e-06	7.93313	4.67524	0.575891	DHX33	DEAH-box helicase 33
226506_at	0.000101	3.49e-06	7.93311	4.67521	0.613904	THSD4	thrombospondin type 1 domain containing 4
238907_at	0.000101	3.49e-06	7.9326	4.67453	0.662789	ZNF780A	zinc finger protein 780A
231810_at	0.000102	3.51e-06	7.92854	4.66902	0.527205	THRIL///BRI3BP	TNF and HNRNPL related immunoregulatory long non-coding RNA///BRI3 binding protein
212445_s_at	0.000102	3.51e-06	-7.92823	4.66861	-0.535747	NEDD4L	neural precursor cell expressed, developmentally down-regulated 4-like, E3 ubiquitin protein ligase
210793_s_at	0.000103	3.54e-06	7.92208	4.66027	0.60194	NUP98	nucleoporin 98
222684_s_at	0.000103	3.54e-06	7.92181	4.65989	0.551352	NOL10	nucleolar protein 10
216959_x_at	0.000103	3.56e-06	7.91915	4.65628	0.764887	NRCAM	neuronal cell adhesion molecule
204141_at	0.000103	3.57e-06	-7.91702	4.65339	-0.709103	TUBB2A	tubulin beta 2A class IIa
46323_at	0.000103	3.58e-06	-7.91459	4.6501	-0.766665	CANT1	calcium activated nucleotidase 1
202745_at	0.000103	3.58e-06	7.9143	4.6497	0.593692	USP8	ubiquitin specific peptidase 8
221704_s_at	0.000104	3.59e-06	-7.91174	4.64623	-0.578519	VPS37B	VPS37B, ESCRT-I subunit
205847_at	0.000104	3.6e-06	-7.91084	4.645	-0.537531	PRSS22	protease, serine 22
225530_at	0.000104	3.6e-06	-7.91074	4.64487	-0.552765	MOB3A	MOB kinase activator 3A
202180_s_at	0.000104	3.6e-06	-7.909	4.6425	-0.73376	MVP	major vault protein
212355_at	0.000104	3.62e-06	-7.9067	4.63938	-0.543041	KHNYN	KH and NYN domain containing
226779_at	0.000104	3.62e-06	7.9065	4.6391	0.768453	LMBRD2	LMBR1 domain containing 2
237510_at	0.000104	3.62e-06	-7.90498	4.63704	-0.614464	MYNN	myoneurin
202307_s_at	0.000104	3.63e-06	-7.90304	4.63441	-0.703912	TAP1	transporter 1, ATP binding cassette subfamily B member
1554159_a_at	0.000105	3.64e-06	7.90089	4.63148	0.650748	ZMYND11	zinc finger MYND-type containing 11
223570_at	0.000105	3.64e-06	7.90064	4.63115	0.614499	MCM10	minichromosome maintenance 10 replication initiation factor
200843_s_at	0.000105	3.65e-06	7.90042	4.63084	0.577267	EPRS	glutamyl-prolyl-tRNA synthetase
223397_s_at	0.000105	3.65e-06	7.89964	4.62979	0.631588	NIP7	NIP7, nucleolar pre-rRNA processing protein
212842_x_at	0.000105	3.65e-06	7.89904	4.62897	0.764492	RGPD6///RGPD8///RGPD3///RGPD4///RGPD5	RANBP2-like and GRIP domain containing 6///RANBP2-like and GRIP domain containing 8///RANBP2-like and GRIP domain containing 3///RANBP2-like and GRIP domain containing 4///RANBP2-like and GRIP domain containing 5
201087_at	0.000105	3.66e-06	-7.89658	4.62562	-0.543523	PXN	paxillin
200723_s_at	0.000105	3.67e-06	7.89596	4.62478	0.627342	CAPRIN1	cell cycle associated protein 1
222826_at	0.000105	3.68e-06	7.89399	4.6221	0.565081	BLOC1S6	biogenesis of lysosomal organelles complex 1 subunit 6
238346_s_at	0.000106	3.69e-06	7.89121	4.61832	0.626339	TGS1	trimethylguanosine synthase 1
234672_s_at	0.000106	3.69e-06	7.89098	4.61801	0.61303	NDC1	NDC1 transmembrane nucleoporin
200768_s_at	0.000106	3.69e-06	7.89052	4.61738	0.624772	MAT2A	methionine adenosyltransferase 2A
213188_s_at	0.000106	3.7e-06	7.88868	4.61488	0.666795	MINA	MYC induced nuclear antigen
223467_at	0.000106	3.71e-06	-7.88771	4.61355	-0.624782	RASD1	ras related dexamethasone induced 1
227524_at	0.000106	3.71e-06	7.88739	4.61312	0.60396	FZD3	frizzled class receptor 3
213912_at	0.000106	3.71e-06	7.88739	4.61312	0.542198	TBC1D30	TBC1 domain family member 30
238996_x_at	0.000106	3.71e-06	-7.88638	4.61175	-0.528885	ALDOA	aldolase, fructose-bisphosphate A
224523_s_at	0.000106	3.72e-06	7.88492	4.60975	0.602336	CMSS1	cms1 ribosomal small subunit homolog (yeast)
232914_s_at	0.000106	3.72e-06	7.88457	4.60928	0.653083	SYTL2	synaptotagmin like 2
203420_at	0.000106	3.73e-06	7.88387	4.60832	0.529164	FAM8A1	family with sequence similarity 8 member A1
209618_at	0.000106	3.73e-06	-7.88272	4.60676	-0.64937	CTNND2	catenin delta 2
212352_s_at	0.000107	3.75e-06	7.87852	4.60104	0.544584	TMED10	transmembrane p24 trafficking protein 10
204353_s_at	0.000107	3.75e-06	7.87807	4.60043	0.88904	POT1	protection of telomeres 1
215729_s_at	0.000107	3.76e-06	-7.87729	4.59936	-0.671677	VGLL1	vestigial like family member 1
219223_at	0.000107	3.76e-06	-7.87595	4.59754	-0.755893	CACFD1	calcium channel flower domain containing 1
224888_at	0.000107	3.78e-06	7.87363	4.59438	0.625382	EPT1	ethanolaminephosphotransferase 1
225955_at	0.000107	3.78e-06	-7.87357	4.59429	-0.582462	METRNL	meteorin like, glial cell differentiation regulator
217276_x_at	0.000107	3.78e-06	-7.8734	4.59407	-0.633163	SERHL2	serine hydrolase-like 2
200915_x_at	0.000107	3.78e-06	7.87239	4.59269	0.90434	KTN1	kinectin 1
214820_at	0.000107	3.78e-06	7.87227	4.59253	0.89863	BRWD1	bromodomain and WD repeat domain containing 1
220318_at	0.000107	3.79e-06	-7.87022	4.58974	-0.603066	EPN3	epsin 3
227778_at	0.000107	3.8e-06	-7.86957	4.58885	-0.555415	MROH1	maestro heat like repeat family member 1
241363_at	0.000108	3.81e-06	-7.8663	4.58439	-0.611401	EXD3	exonuclease 3'-5' domain containing 3
219938_s_at	0.000108	3.81e-06	7.86607	4.58408	0.671451	PSTPIP2	proline-serine-threonine phosphatase interacting protein 2
217208_s_at	0.000108	3.82e-06	7.86507	4.58271	0.602815	DLG1	discs large MAGUK scaffold protein 1
203743_s_at	0.000108	3.83e-06	7.86309	4.58002	0.656336	TDG	thymine DNA glycosylase
201878_at	0.000108	3.83e-06	7.86215	4.57873	0.529638	ARIH1	ariadne RBR E3 ubiquitin protein ligase 1
213025_at	0.000109	3.85e-06	7.85831	4.57349	0.674759	THUMPD1	THUMP domain containing 1
205139_s_at	0.000109	3.85e-06	7.85816	4.57328	0.574214	UST	uronyl 2-sulfotransferase
213761_at	0.000109	3.86e-06	7.85706	4.57178	0.619478	MDM1	Mdm1 nuclear protein
200607_s_at	0.000109	3.87e-06	7.85553	4.5697	0.545379	RAD21	RAD21 cohesin complex component
224156_x_at	0.000109	3.87e-06	7.8548	4.5687	0.548083	IL17RB	interleukin 17 receptor B
209158_s_at	0.000109	3.88e-06	-7.85258	4.56566	-0.761972	CYTH2	cytohesin 2
225199_at	0.000109	3.89e-06	7.85168	4.56444	0.557733	C16orf72	chromosome 16 open reading frame 72
210096_at	0.000109	3.89e-06	-7.85099	4.5635	-0.601045	CYP4B1	cytochrome P450 family 4 subfamily B member 1
221699_s_at	0.000109	3.89e-06	7.85093	4.56341	0.582906	DDX50	DEAD-box helicase 50
201067_at	0.000109	3.9e-06	7.85003	4.56219	0.760944	PSMC2	proteasome 26S subunit, ATPase 2
200728_at	0.000109	3.9e-06	7.84921	4.56106	0.541304	ACTR2	ARP2 actin related protein 2 homolog
238722_x_at	0.000109	3.9e-06	7.84895	4.5607	0.669381	NAPEPLD	N-acyl phosphatidylethanolamine phospholipase D
204216_s_at	0.00011	3.91e-06	7.8466	4.55749	0.526236	ZC3H14	zinc finger CCCH-type containing 14
38766_at	0.00011	3.92e-06	-7.84593	4.55658	-0.577286	TMEM265///SRCAP	transmembrane protein 265///Snf2-related CREBBP activator protein
225305_at	0.00011	3.93e-06	-7.84441	4.5545	-0.577777	SLC25A29	solute carrier family 25 member 29
228284_at	0.00011	3.93e-06	-7.84414	4.55414	-0.625472	TLE1	transducin like enhancer of split 1
44120_at	0.00011	3.93e-06	-7.84368	4.55351	-0.614885	ADCK2	aarF domain containing kinase 2
235716_at	0.00011	3.93e-06	7.84344	4.55319	0.582946
218637_at	0.00011	3.93e-06	7.8426	4.55203	0.626377	IMPACT	impact RWD domain protein
218235_s_at	0.00011	3.94e-06	7.84165	4.55074	0.760603	UTP11	UTP11, small subunit processome component homolog (S. cerevisiae)
225295_at	0.00011	3.94e-06	7.84136	4.55034	0.797068	SLC39A10	solute carrier family 39 member 10
212211_at	0.00011	3.94e-06	7.84122	4.55015	0.579824	ANKRD17	ankyrin repeat domain 17
218779_x_at	0.00011	3.95e-06	-7.83876	4.54678	-0.566814	EPS8L1	EPS8 like 1
212060_at	0.000111	3.97e-06	7.83678	4.54407	0.871884	U2SURP	U2 snRNP associated SURP domain containing
229107_at	0.000111	3.98e-06	-7.8334	4.53946	-0.564153
204214_s_at	0.000111	4e-06	-7.83083	4.53593	-0.581761	RAB32	RAB32, member RAS oncogene family
212854_x_at	0.000111	4e-06	7.82947	4.53408	0.57133	NBPF1	neuroblastoma breakpoint family member 1
227510_x_at	0.000112	4.02e-06	7.82696	4.53064	0.610282	MALAT1	metastasis associated lung adenocarcinoma transcript 1 (non-protein coding)
201523_x_at	0.000112	4.02e-06	7.82692	4.53058	0.582183	UBE2N	ubiquitin conjugating enzyme E2 N
213649_at	0.000112	4.02e-06	7.8267	4.53029	0.930019	SRSF7	serine and arginine rich splicing factor 7
223469_at	0.000112	4.02e-06	-7.82601	4.52934	-0.534011	PGPEP1	pyroglutamyl-peptidase I
241950_at	0.000112	4.02e-06	7.82588	4.52917	0.524607	WWC1	WW and C2 domain containing 1
222770_s_at	0.000112	4.03e-06	7.82372	4.5262	0.580484	GUF1	GUF1 homolog, GTPase
201592_at	0.000112	4.04e-06	7.82348	4.52588	0.58897	EIF3H	eukaryotic translation initiation factor 3 subunit H
231769_at	0.000112	4.04e-06	-7.82254	4.52459	-0.759436	FBXO6	F-box protein 6
242354_at	0.000112	4.04e-06	-7.82238	4.52437	-0.624769
40446_at	0.000112	4.05e-06	-7.82111	4.52263	-0.586339	PHF1	PHD finger protein 1
225785_at	0.000112	4.05e-06	7.82105	4.52254	0.603443	REEP3	receptor accessory protein 3
204853_at	0.000112	4.05e-06	7.82064	4.52198	0.661304	ORC2	origin recognition complex subunit 2
212086_x_at	0.000112	4.06e-06	-7.81956	4.52051	-0.592925	LMNA	lamin A/C
212611_at	0.000112	4.06e-06	-7.81953	4.52047	-0.647068	DTX4	deltex E3 ubiquitin ligase 4
227356_at	0.000112	4.06e-06	7.81828	4.51876	0.571886
218263_s_at	0.000113	4.1e-06	7.81175	4.50981	0.528539	ZBED5	zinc finger BED-type containing 5
222716_s_at	0.000113	4.11e-06	7.80971	4.50702	0.559371	SNX24	sorting nexin 24
208664_s_at	0.000113	4.11e-06	7.80958	4.50683	0.805082	TTC3P1///TTC3	tetratricopeptide repeat domain 3 pseudogene 1///tetratricopeptide repeat domain 3
221786_at	0.000114	4.12e-06	7.808	4.50467	0.569862	C6orf120	chromosome 6 open reading frame 120
222138_s_at	0.000114	4.14e-06	-7.80481	4.50029	-0.557985	WDR13	WD repeat domain 13
202016_at	0.000114	4.14e-06	7.80404	4.49924	0.528985	MEST	mesoderm specific transcript
235581_at	0.000114	4.14e-06	7.80339	4.49835	0.588506
239777_at	0.000114	4.15e-06	7.80314	4.49801	1.04111	LINC01588	long intergenic non-protein coding RNA 1588
220147_s_at	0.000114	4.16e-06	7.80089	4.49492	0.632622	FAM60A	family with sequence similarity 60 member A
226223_at	0.000114	4.16e-06	7.80034	4.49416	0.645601	PAWR	pro-apoptotic WT1 regulator
1553764_a_at	0.000115	4.17e-06	-7.79844	4.49155	-0.697117	AJUBA	ajuba LIM protein
206205_at	0.000115	4.18e-06	7.79738	4.49011	0.810823	MPHOSPH9	M-phase phosphoprotein 9
213612_x_at	0.000115	4.2e-06	7.7941	4.4856	0.58963	NBPF20///NBPF10///NBPF8///NBPF9///NBPF15///NBPF12///NBPF14	neuroblastoma breakpoint family member 20///neuroblastoma breakpoint family member 10///neuroblastoma breakpoint family member 8///neuroblastoma breakpoint family member 9///neuroblastoma breakpoint family member 15///neuroblastoma breakpoint family member 12///neuroblastoma breakpoint family member 14
211458_s_at	0.000115	4.2e-06	-7.79378	4.48516	-0.814554	GABARAPL3///GABARAPL1	GABA type A receptor associated protein like 3 pseudogene///GABA type A receptor associated protein like 1
201674_s_at	0.000115	4.2e-06	7.79265	4.48361	0.599205	AKAP1	A-kinase anchoring protein 1
232021_at	0.000115	4.21e-06	7.792	4.48271	0.568965	GXYLT1	glucoside xylosyltransferase 1
219069_at	0.000115	4.21e-06	7.79177	4.4824	0.611932	ANKRD49	ankyrin repeat domain 49
232524_x_at	0.000115	4.21e-06	7.79133	4.4818	0.591748	ANAPC4	anaphase promoting complex subunit 4
201034_at	0.000115	4.22e-06	7.79067	4.48088	0.675632	ADD3	adducin 3
[truncated: 52,677 more rows]
