# Supplementary material for: Identification of the Significant Genes Regulated by Estrogen Receptor in Estrogen Receptor-Positive Breast Cancer and Their Expression Pattern Changes When Tamoxifen or Fulvestrant Resistance Occurs
Source: Front Genet. 2020 Sep 29;11:538734. doi: 10.3389/fgene.2020.538734 (PMC7550672; doi:10.3389/fgene.2020.538734)
Supplement: SUPPLEMENTARY TABLE 3 — The comparison results from GSE5840 dataset (wild-type MCF7 cells were treated with 17β-estradiol for 4 h vs. DMSO for 4 h). [file Table_3.XLSX]

## Sheet: Sheet1
Table S3. The comparison results from GSE5840 dataset (wild-type MCF7 cells were treated with 17β-estradiol for 4h vs. DMSO for 4h).
ID	adj.P.Val	P.Value	t	B	logFC	Gene.symbol	Gene.title
228554_at	0.0053	1.04e-07	26.1898	6.91546	3.74174	PGR	progesterone receptor
242817_at	0.0053	1.94e-07	23.7218	6.63662	2.97804	PGLYRP2	peptidoglycan recognition protein 2
203963_at	0.00634	3.85e-07	21.2724	6.29098	2.52339	CA12	carbonic anhydrase 12
214164_x_at	0.00634	4.71e-07	20.596	6.18061	2.33612	CA12	carbonic anhydrase 12
1564940_at	0.00634	6.32e-07	-19.6528	6.01408	-3.00757
201195_s_at	0.00634	7.89e-07	18.9647	5.88241	2.32509	SLC7A5	solute carrier family 7 member 5
1557277_a_at	0.00634	1.01e-06	18.2438	5.73433	3.02375	LINC01016	long intergenic non-protein coding RNA 1016
219563_at	0.00634	1.15e-06	17.8613	5.65121	3.02523	SYNE3///LINC00341	spectrin repeat containing nuclear envelope family member 3///long intergenic non-protein coding RNA 341
201508_at	0.00634	1.3e-06	17.5001	5.56965	2.87471	IGFBP4	insulin like growth factor binding protein 4
213478_at	0.00634	1.32e-06	17.4631	5.56113	2.50726	KAZN	kazrin, periplakin interacting protein
211421_s_at	0.00634	1.5e-06	17.1084	5.47768	3.10578	RET	ret proto-oncogene
221667_s_at	0.00634	1.59e-06	16.9525	5.44001	2.55825	HSPB8	heat shock protein family B (small) member 8
225667_s_at	0.00634	1.69e-06	-16.7861	5.3991	-1.99121	FAM84A	family with sequence similarity 84 member A
227449_at	0.00634	1.69e-06	-16.7852	5.39889	-2.29168	EPHA4	EPH receptor A4
204508_s_at	0.00634	1.76e-06	16.6832	5.37345	2.6536	CA12	carbonic anhydrase 12
229730_at	0.00634	2.22e-06	16.0714	5.21495	5.45401	SMTNL2	smoothelin like 2
212253_x_at	0.00634	2.24e-06	-16.0407	5.20673	-1.88008	DST	dystonin
210735_s_at	0.00634	2.27e-06	16.0108	5.19868	2.05188	CA12	carbonic anhydrase 12
218657_at	0.00634	2.37e-06	15.8982	5.16815	4.97802	RAPGEFL1	Rap guanine nucleotide exchange factor like 1
206115_at	0.00634	2.43e-06	15.8375	5.15154	1.97748	EGR3	early growth response 3
228948_at	0.00634	2.43e-06	-15.8296	5.14937	-4.08929	EPHA4	EPH receptor A4
210139_s_at	0.00806	3.24e-06	-15.1145	4.94502	-1.86263	PMP22	peripheral myelin protein 22
223589_at	0.00854	3.61e-06	-14.854	4.86649	-2.24659	ZNF416	zinc finger protein 416
215867_x_at	0.00854	3.75e-06	14.7654	4.83926	2.16031	CA12	carbonic anhydrase 12
235004_at	0.00909	4.16e-06	14.5197	4.76234	2.23719	RBM24	RNA binding motif protein 24
1560315_at	0.00933	4.77e-06	14.2008	4.65926	2.96231	GLCCI1	glucocorticoid induced 1
225912_at	0.00933	4.8e-06	-14.1847	4.65394	-2.05183	TP53INP1	tumor protein p53 inducible nuclear protein 1
213906_at	0.00933	4.93e-06	14.1237	4.63376	2.14759	MYBL1	MYB proto-oncogene like 1
205590_at	0.00933	5.18e-06	14.0141	4.59715	2.00314	RASGRP1	RAS guanyl releasing protein 1
237031_at	0.00933	5.28e-06	13.968	4.58163	1.81837
226035_at	0.00933	5.29e-06	13.9627	4.57982	2.04112	USP31	ubiquitin specific peptidase 31
219743_at	0.00933	5.69e-06	13.8027	4.52523	1.95501	HEY2	hes related family bHLH transcription factor with YRPW motif 2
210143_at	0.00933	5.96e-06	13.698	4.48897	2.53859	ANXA10	annexin A10
224959_at	0.00933	6.23e-06	13.6009	4.45495	1.77299	SLC26A2	solute carrier family 26 member 2
212614_at	0.00933	6.38e-06	-13.5462	4.43562	-1.89769	ARID5B	AT-rich interaction domain 5B
225688_s_at	0.00933	6.44e-06	-13.5271	4.42884	-1.98297	PHLDB2	pleckstrin homology like domain family B member 2
220333_at	0.00933	6.46e-06	-13.5206	4.42654	-2.65332	PAQR5	progestin and adipoQ receptor family member 5
228153_at	0.00933	6.86e-06	-13.3868	4.37858	-2.41477	RNF144B	ring finger protein 144B
229309_at	0.00933	7.16e-06	13.2959	4.34555	2.36022	ADRB1	adrenoceptor beta 1
215026_x_at	0.00933	7.18e-06	13.2887	4.34293	2.42166	SCNN1A	sodium channel epithelial 1 alpha subunit
215564_at	0.00933	7.33e-06	13.2443	4.32669	3.45327	AREG	amphiregulin
204285_s_at	0.00933	7.34e-06	13.2415	4.32566	1.7764	PMAIP1	phorbol-12-myristate-13-acetate-induced protein 1
204932_at	0.00933	7.9e-06	-13.0837	4.26717	-2.44064	TNFRSF11B	TNF receptor superfamily member 11b
204977_at	0.00933	7.98e-06	13.0638	4.25972	1.45819	DDX10	DEAD-box helicase 10
220038_at	0.00933	8.18e-06	13.0097	4.23937	1.51242	C8orf44-SGK3///SGK3	C8orf44-SGK3 readthrough///serum/glucocorticoid regulated kinase family member 3
234468_at	0.00933	8.39e-06	12.9581	4.21981	2.40938
205097_at	0.00933	8.62e-06	12.899	4.19733	2.0592	SLC26A2	solute carrier family 26 member 2
202770_s_at	0.00933	8.84e-06	-12.8475	4.17756	-1.50579	CCNG2	cyclin G2
227922_x_at	0.00933	9.22e-06	-12.7606	4.14396	-3.09683	GTF2IP20	general transcription factor IIi pseudogene 20
209386_at	0.00933	9.32e-06	-12.7381	4.13523	-2.39587	TM4SF1	transmembrane 4 L six family member 1
1564049_at	0.00933	9.36e-06	12.7288	4.1316	3.17107	LOC339593	uncharacterized LOC339593
1552532_a_at	0.00933	9.51e-06	12.6947	4.11826	2.17458	ATP6V1C2	ATPase H+ transporting V1 subunit C2
217763_s_at	0.00933	9.61e-06	12.674	4.11016	1.71762	RAB31	RAB31, member RAS oncogene family
228176_at	0.00933	9.8e-06	-12.634	4.09443	-1.55418	S1PR3	sphingosine-1-phosphate receptor 3
226132_s_at	0.00933	9.81e-06	12.6304	4.093	1.55055	MANEAL	mannosidase endo-alpha like
231783_at	0.00933	9.98e-06	-12.5958	4.07931	-3.16388	CHRM1	cholinergic receptor muscarinic 1
230493_at	0.00933	1.02e-05	-12.5426	4.05818	-1.6031	SHISA2	shisa family member 2
212400_at	0.00933	1.04e-05	12.5156	4.04739	1.55165	FAM102A	family with sequence similarity 102 member A
229441_at	0.00933	1.06e-05	12.4732	4.0304	1.60091	PRSS23	protease, serine 23
210357_s_at	0.00933	1.07e-05	12.4471	4.01989	2.11	SMOX	spermine oxidase
227256_at	0.00933	1.09e-05	12.4146	4.00677	2.1319	USP31	ubiquitin specific peptidase 31
209994_s_at	0.00933	1.1e-05	-12.4042	4.00257	-2.60969	ABCB4///ABCB1	ATP binding cassette subfamily B member 4///ATP binding cassette subfamily B member 1
227370_at	0.00933	1.1e-05	-12.3927	3.99789	-1.55643	FAM171B	family with sequence similarity 171 member B
205074_at	0.00933	1.13e-05	12.3447	3.97834	1.47208	SLC22A5	solute carrier family 22 member 5
201578_at	0.00933	1.18e-05	12.2588	3.94312	1.44201	PODXL	podocalyxin like
1552288_at	0.00933	1.19e-05	12.2453	3.93757	3.23496	CILP2	cartilage intermediate layer protein 2
239847_at	0.00933	1.19e-05	-12.2443	3.93716	-1.4417
226033_at	0.00933	1.19e-05	12.2384	3.93471	1.77422	USP31	ubiquitin specific peptidase 31
223571_at	0.00933	1.19e-05	12.2368	3.93403	1.46775	C1QTNF6	C1q and tumor necrosis factor related protein 6
228846_at	0.00933	1.2e-05	12.2309	3.9316	1.61743	MXD1	MAX dimerization protein 1
218330_s_at	0.00933	1.23e-05	12.1777	3.90953	3.35618	NAV2	neuron navigator 2
234752_x_at	0.00933	1.23e-05	-12.1725	3.90736	-4.20176	DMD	dystrophin
223658_at	0.00933	1.25e-05	12.1488	3.89746	1.68273	KCNK6	potassium two pore domain channel subfamily K member 6
224516_s_at	0.00994	1.35e-05	11.9842	3.82801	1.46441	CXXC5	CXXC finger protein 5
232377_at	0.00994	1.36e-05	-11.9691	3.82157	-2.34864	NXPH1	neurexophilin 1
205959_at	0.01011	1.4e-05	-11.9118	3.79704	-3.83318	MMP13	matrix metallopeptidase 13
219255_x_at	0.01059	1.49e-05	11.7962	3.74701	1.71294	IL17RB	interleukin 17 receptor B
215193_x_at	0.01069	1.53e-05	11.7518	3.72762	1.50051	LOC101060835///LOC100996809///HLA-DRB4///HLA-DRB3///HLA-DRB1///HLA-DQB1	HLA class II histocompatibility antigen, DQ beta 1 chain-like///HLA class II histocompatibility antigen, DRB1-10 beta chain-like///major histocompatibility complex, class II, DR beta 4///major histocompatibility complex, class II, DR beta 3///major histocompatibility complex, class II, DR beta 1///major histocompatibility complex, class II, DQ beta 1
205620_at	0.01101	1.61e-05	11.6469	3.68135	2.52968	F10	coagulation factor X
209687_at	0.01101	1.63e-05	11.6247	3.67145	2.20299	CXCL12	C-X-C motif chemokine ligand 12
222108_at	0.01101	1.63e-05	-11.6204	3.66957	-1.52433	AMIGO2	adhesion molecule with Ig like domain 2
233955_x_at	0.01101	1.67e-05	11.5749	3.64924	1.54101	CXXC5	CXXC finger protein 5
201349_at	0.01101	1.67e-05	11.5734	3.64858	1.71922	SLC9A3R1	SLC9A3 regulator 1
213085_s_at	0.01101	1.71e-05	11.5376	3.63251	1.53903	WWC1	WW and C2 domain containing 1
218705_s_at	0.01101	1.71e-05	11.5318	3.6299	1.4245	SNX24	sorting nexin 24
226534_at	0.01145	1.82e-05	-11.4196	3.57906	-1.3457	KITLG	KIT ligand
208937_s_at	0.01145	1.82e-05	-11.4143	3.57661	-1.59181	ID1	inhibitor of DNA binding 1, HLH protein
212724_at	0.01242	2e-05	-11.2421	3.49717	-1.42054	RND3	Rho family GTPase 3
217764_s_at	0.01262	2.07e-05	11.1747	3.46561	1.32325	RAB31	RAB31, member RAS oncogene family
209723_at	0.01262	2.08e-05	11.1714	3.46405	2.50407	SERPINB9	serpin family B member 9
216468_s_at	0.01353	2.25e-05	-11.0236	3.39392	-2.34046	ZNF682	zinc finger protein 682
218807_at	0.01366	2.3e-05	-10.9865	3.37607	-1.68436	VAV3	vav guanine nucleotide exchange factor 3
231923_at	0.01377	2.34e-05	-10.9526	3.35973	-1.22516	TMEM150C	transmembrane protein 150C
228708_at	0.01393	2.39e-05	-10.9124	3.34026	-1.57656	RAB27B	RAB27B, member RAS oncogene family
219147_s_at	0.01393	2.42e-05	10.8927	3.33068	1.63377	NMRK1	nicotinamide riboside kinase 1
203585_at	0.01401	2.49e-05	10.8443	3.30706	1.51908	ZNF185	zinc finger protein 185 (LIM domain)
230875_s_at	0.01401	2.5e-05	10.8355	3.30274	1.4938	ATP11A	ATPase phospholipid transporting 11A
229157_at	0.01401	2.53e-05	10.8109	3.29066	1.6677	PRKAG2-AS1	PRKAG2 antisense RNA 1
226279_at	0.01401	2.59e-05	10.7704	3.27068	1.5565	PRSS23	protease, serine 23
1556037_s_at	0.01401	2.59e-05	-10.7703	3.27061	-2.31766	HHIP	hedgehog interacting protein
209339_at	0.01401	2.59e-05	10.7693	3.27015	1.56863	SIAH2	siah E3 ubiquitin protein ligase 2
208056_s_at	0.01401	2.64e-05	10.7391	3.25519	1.50913	CBFA2T3	CBFA2/RUNX1 translocation partner 3
213135_at	0.01401	2.67e-05	10.7213	3.24634	1.35904	TIAM1	T-cell lymphoma invasion and metastasis 1
230323_s_at	0.01401	2.68e-05	-10.7108	3.24112	-1.42945	TMEM45B	transmembrane protein 45B
213131_at	0.01401	2.71e-05	10.6914	3.23144	1.35675	OLFM1	olfactomedin 1
224156_x_at	0.01401	2.72e-05	10.6885	3.22997	1.60621	IL17RB	interleukin 17 receptor B
225727_at	0.01466	2.87e-05	10.5918	3.18139	1.33974	PLEKHH1	pleckstrin homology, MyTH4 and FERM domain containing H1
205879_x_at	0.01466	2.93e-05	10.5554	3.16295	1.31206	RET	ret proto-oncogene
242943_at	0.01466	2.96e-05	-10.5354	3.1528	-1.68673	ST8SIA4	ST8 alpha-N-acetyl-neuraminide alpha-2,8-sialyltransferase 4
229546_at	0.01466	3.02e-05	-10.505	3.13726	-1.48824	LOC653602///FAM84A	uncharacterized LOC653602///family with sequence similarity 84 member A
236445_at	0.01466	3.05e-05	-10.487	3.12806	-3.41579
224848_at	0.01466	3.05e-05	-10.4841	3.12656	-1.34447	CDK6	cyclin dependent kinase 6
219795_at	0.01466	3.07e-05	-10.4725	3.12061	-1.36548	SLC6A14	solute carrier family 6 member 14
202599_s_at	0.01466	3.08e-05	10.4691	3.11888	1.42053	NRIP1	nuclear receptor interacting protein 1
232781_at	0.01466	3.08e-05	10.4665	3.11755	1.878	LHX4	LIM homeobox 4
219310_at	0.01512	3.23e-05	10.3851	3.07552	2.64628	SYNDIG1	synapse differentiation inducing 1
212651_at	0.01512	3.25e-05	10.373	3.06925	1.77856	RHOBTB1	Rho related BTB domain containing 1
222996_s_at	0.01512	3.26e-05	10.3686	3.06695	1.42026	CXXC5	CXXC finger protein 5
212473_s_at	0.01555	3.41e-05	10.2944	3.02818	1.4158	MICAL2	microtubule associated monooxygenase, calponin and LIM domain containing 2
200895_s_at	0.01555	3.42e-05	10.2905	3.02614	1.29332	FKBP4	FK506 binding protein 4
201939_at	0.01555	3.44e-05	-10.2772	3.01916	-1.77654	PLK2	polo like kinase 2
228038_at	0.01555	3.47e-05	-10.2633	3.01185	-2.40036	SOX2	SRY-box 2
230836_at	0.01565	3.52e-05	-10.2382	2.99861	-1.65271	ST8SIA4	ST8 alpha-N-acetyl-neuraminide alpha-2,8-sialyltransferase 4
235122_at	0.01586	3.6e-05	10.2025	2.97969	1.79509	HIVEP3	human immunodeficiency virus type I enhancer binding protein 3
235976_at	0.01624	3.71e-05	-10.1491	2.95125	-1.36334	SLITRK6	SLIT and NTRK like family member 6
220625_s_at	0.01632	3.76e-05	-10.1269	2.93937	-1.6364	ELF5	E74 like ETS transcription factor 5
227627_at	0.01705	3.97e-05	10.035	2.88982	1.4461	C8orf44-SGK3///SGK3	C8orf44-SGK3 readthrough///serum/glucocorticoid regulated kinase family member 3
227863_at	0.01705	3.99e-05	10.0279	2.88592	1.53571	IFITM10	interferon induced transmembrane protein 10
208059_at	0.01732	4.09e-05	-9.98829	2.86438	-1.61044	CCR8	C-C motif chemokine receptor 8
226901_at	0.01734	4.15e-05	-9.96327	2.85071	-1.21396	C17orf58	chromosome 17 open reading frame 58
241170_at	0.01734	4.16e-05	9.96056	2.84922	1.94038
216053_x_at	0.01776	4.29e-05	9.90929	2.82105	3.45535	FAM27B///FAM27C///FAM182B///FAM182A	family with sequence similarity 27 member B///family with sequence similarity 27 member C///family with sequence similarity 182 member B///family with sequence similarity 182 member A
227019_at	0.01788	4.35e-05	9.88556	2.80795	1.6576	C1orf226	chromosome 1 open reading frame 226
244809_at	0.01796	4.4e-05	9.8659	2.79707	2.2788
228121_at	0.01801	4.46e-05	-9.84381	2.78481	-1.75399	TGFB2	transforming growth factor beta 2
208933_s_at	0.01801	4.48e-05	-9.83687	2.78095	-1.53787	LGALS8	galectin 8
229332_at	0.01803	4.52e-05	9.82276	2.77309	1.54827	HPDL	4-hydroxyphenylpyruvate dioxygenase like
211559_s_at	0.01811	4.63e-05	-9.78326	2.75102	-1.26957	CCNG2	cyclin G2
212496_s_at	0.01811	4.63e-05	9.7822	2.75042	1.41074	KDM4B	lysine demethylase 4B
205780_at	0.01811	4.65e-05	-9.77558	2.74671	-1.59487	BIK	BCL2 interacting killer
210372_s_at	0.01811	4.67e-05	9.76871	2.74286	1.42555	TPD52L1	tumor protein D52-like 1
241950_at	0.01815	4.72e-05	9.7511	2.73296	1.93762	WWC1	WW and C2 domain containing 1
237928_at	0.01815	4.75e-05	-9.74227	2.72799	-2.17282
203365_s_at	0.01822	4.8e-05	-9.72481	2.71815	-1.47628	MMP15	matrix metallopeptidase 15
204319_s_at	0.01834	4.86e-05	9.70317	2.70592	1.21044	RGS10	regulator of G-protein signaling 10
218585_s_at	0.01837	4.9e-05	9.68924	2.69802	1.1893	DTL	denticleless E3 ubiquitin protein ligase homolog
207826_s_at	0.01849	4.97e-05	-9.66798	2.68595	-1.93736	ID3	inhibitor of DNA binding 3, HLH protein
223611_s_at	0.01947	5.32e-05	-9.55804	2.62299	-1.76143	LNX1	ligand of numb-protein X 1
203414_at	0.01947	5.39e-05	-9.53904	2.61202	-1.56099	MMD	monocyte to macrophage differentiation associated
235046_at	0.01947	5.41e-05	-9.53294	2.60849	-1.40369	INPP4B	inositol polyphosphate-4-phosphatase type II B
217892_s_at	0.01947	5.43e-05	-9.52754	2.60537	-1.22231	LIMA1	LIM domain and actin binding 1
204201_s_at	0.01947	5.44e-05	-9.52251	2.60245	-1.41732	PTPN13	protein tyrosine phosphatase, non-receptor type 13
204286_s_at	0.01947	5.45e-05	9.52056	2.60132	1.86622	PMAIP1	phorbol-12-myristate-13-acetate-induced protein 1
244353_s_at	0.0195	5.49e-05	9.50759	2.5938	1.20774	SLC2A12	solute carrier family 2 member 12
220486_x_at	0.01966	5.6e-05	9.47763	2.57637	1.32185	LOC101928589///TMEM164	uncharacterized LOC101928589///transmembrane protein 164
217762_s_at	0.01966	5.65e-05	9.46209	2.56731	1.44507	RAB31	RAB31, member RAS oncogene family
221841_s_at	0.01966	5.67e-05	9.45743	2.56458	1.18858	KLF4	Kruppel like factor 4
241368_at	0.01966	5.73e-05	9.44131	2.55515	1.74488	PLIN5	perilipin 5
226961_at	0.01966	5.79e-05	-9.42373	2.54485	-1.183	PRR15	proline rich 15
218706_s_at	0.01966	5.92e-05	-9.3885	2.52412	-1.39326	GRAMD3	GRAM domain containing 3
232481_s_at	0.01966	5.94e-05	-9.38518	2.52216	-1.46592	SLITRK6	SLIT and NTRK like family member 6
237160_at	0.01966	5.95e-05	-9.3825	2.52058	-1.26904	CCDC83	coiled-coil domain containing 83
243000_at	0.01966	5.97e-05	-9.37677	2.5172	-1.49157	CDK6	cyclin dependent kinase 6
214440_at	0.01966	6e-05	-9.36948	2.51289	-1.14919	NAT1	N-acetyltransferase 1
241001_at	0.01966	6.03e-05	9.36158	2.50822	3.05484
221293_s_at	0.01966	6.04e-05	-9.35889	2.50663	-2.14325	DEF6	DEF6, guanine nucleotide exchange factor
202949_s_at	0.01966	6.04e-05	9.35679	2.50538	1.64149	FHL2	four and a half LIM domains 2
205862_at	0.01966	6.07e-05	9.35051	2.50167	1.31965	GREB1	growth regulation by estrogen in breast cancer 1
202743_at	0.01966	6.12e-05	-9.33721	2.49378	-1.25696	PIK3R3	phosphoinositide-3-kinase regulatory subunit 3
225726_s_at	0.01966	6.13e-05	9.33455	2.4922	1.23389	PLEKHH1	pleckstrin homology, MyTH4 and FERM domain containing H1
241670_x_at	0.01966	6.17e-05	-9.32397	2.48591	-2.71804	NBAT1	neuroblastoma associated transcript 1
225337_at	0.01966	6.19e-05	9.32055	2.48388	1.46381	ABHD2	abhydrolase domain containing 2
209590_at	0.02018	6.39e-05	-9.27093	2.45426	-1.17119	BMP7	bone morphogenetic protein 7
225516_at	0.02023	6.44e-05	9.25804	2.44654	1.11016	SLC7A2	solute carrier family 7 member 2
241247_at	0.02032	6.51e-05	9.24222	2.43704	1.54021	LINC01213	long intergenic non-protein coding RNA 1213
224847_at	0.02078	6.69e-05	-9.19926	2.41115	-1.82346	CDK6	cyclin dependent kinase 6
202421_at	0.02117	6.89e-05	-9.15372	2.38354	-1.15846	IGSF3	immunoglobulin superfamily member 3
225496_s_at	0.02117	6.89e-05	-9.15322	2.38324	-1.13715	SYTL2	synaptotagmin like 2
227560_at	0.02129	7e-05	9.13018	2.36921	1.20121	SFXN2	sideroflexin 2
205517_at	0.02129	7.03e-05	9.12297	2.36481	3.20242	GATA4	GATA binding protein 4
41644_at	0.02129	7.05e-05	-9.11886	2.36229	-1.16199	SASH1	SAM and SH3 domain containing 1
202600_s_at	0.02137	7.12e-05	9.10209	2.35204	1.58713	NRIP1	nuclear receptor interacting protein 1
218806_s_at	0.02137	7.15e-05	-9.09585	2.34822	-1.20076	VAV3	vav guanine nucleotide exchange factor 3
205020_s_at	0.02141	7.21e-05	-9.08492	2.34152	-1.3232	ARL4A	ADP ribosylation factor like GTPase 4A
1561553_at	0.02158	7.3e-05	-9.06428	2.32884	-2.90604	LOC101929147	uncharacterized LOC101929147
212328_at	0.02239	7.62e-05	-9.00032	2.28932	-1.32155	LIMCH1	LIM and calponin homology domains 1
218704_at	0.02266	7.78e-05	-8.9693	2.27003	-1.75551	RNF43	ring finger protein 43
231991_at	0.02266	7.83e-05	8.95882	2.2635	1.14847	CCM2L	CCM2 like scaffolding protein
221024_s_at	0.02266	7.87e-05	-8.95066	2.25841	-1.02431	SLC2A10	solute carrier family 2 member 10
211506_s_at	0.02266	7.9e-05	8.94579	2.25537	2.84238	CXCL8	C-X-C motif chemokine ligand 8
216623_x_at	0.02266	7.91e-05	-8.94252	2.25332	-1.08994	TOX3	TOX high mobility group box family member 3
1560850_at	0.02271	7.99e-05	-8.92869	2.24467	-1.64201	LOC101926959	uncharacterized LOC101926959
1554343_a_at	0.02271	8.04e-05	8.91806	2.238	2.48364	STAP1	signal transducing adaptor family member 1
211596_s_at	0.02271	8.06e-05	8.91544	2.23636	1.35537	LRIG1	leucine rich repeats and immunoglobulin like domains 1
1556267_at	0.02309	8.24e-05	-8.88269	2.21577	-1.72674	MYRFL	myelin regulatory factor-like
242064_at	0.02356	8.49e-05	8.83681	2.18676	2.83193	SDK2	sidekick cell adhesion molecule 2
219529_at	0.02356	8.59e-05	8.82032	2.1763	1.14259	CLIC3	chloride intracellular channel 3
236817_at	0.02356	8.64e-05	8.81171	2.17082	1.20624	ADAT2	adenosine deaminase, tRNA specific 2
201925_s_at	0.02356	8.65e-05	-8.81034	2.16995	-1.3582	CD55	CD55 molecule (Cromer blood group)
212492_s_at	0.02356	8.65e-05	8.80934	2.16932	1.14935	KDM4B	lysine demethylase 4B
222154_s_at	0.02356	8.68e-05	8.80363	2.16568	1.22374	SPATS2L	spermatogenesis associated serine rich 2 like
224428_s_at	0.02356	8.7e-05	8.80029	2.16355	1.2236	CDCA7	cell division cycle associated 7
237682_at	0.0237	8.8e-05	8.78405	2.1532	2.37274
221601_s_at	0.02385	8.9e-05	8.76645	2.14194	1.29984	FCMR	Fc fragment of IgM receptor
229634_at	0.02385	8.97e-05	-8.75631	2.13545	-3.15109	TMEM139	transmembrane protein 139
223949_at	0.02385	8.99e-05	8.75312	2.1334	1.50132	TMPRSS3	transmembrane protease, serine 3
229144_at	0.02409	9.2e-05	8.71877	2.11133	2.01238	KAZN	kazrin, periplakin interacting protein
202345_s_at	0.02409	9.22e-05	8.71519	2.10903	1.20851	FABP5	fatty acid binding protein 5
201670_s_at	0.02409	9.25e-05	-8.71075	2.10616	-1.0267	MARCKS	myristoylated alanine rich protein kinase C substrate
212665_at	0.02409	9.25e-05	8.71007	2.10572	1.64303	TIPARP	TCDD inducible poly(ADP-ribose) polymerase
210174_at	0.02416	9.32e-05	8.69874	2.09841	2.67714	NR5A2	nuclear receptor subfamily 5 group A member 2
229164_s_at	0.02424	9.4e-05	-8.68688	2.09074	-2.47425	ABTB1	ankyrin repeat and BTB domain containing 1
233482_at	0.02482	9.68e-05	8.64338	2.06253	3.37234	C15orf59	chromosome 15 open reading frame 59
228010_at	0.02482	9.72e-05	8.63835	2.05925	1.22716	PPP2R2C	protein phosphatase 2 regulatory subunit Bgamma
207574_s_at	0.02482	9.8e-05	8.62542	2.05083	1.14828	GADD45B	growth arrest and DNA damage inducible beta
225171_at	0.02482	9.81e-05	-8.62453	2.05025	-1.63825	ARHGAP18	Rho GTPase activating protein 18
229374_at	0.02546	0.000101	-8.58121	2.02191	-2.13593	EPHA4	EPH receptor A4
201110_s_at	0.02584	0.000103	8.55278	2.00322	1.13615	THBS1	thrombospondin 1
238681_at	0.02601	0.000104	-8.53664	1.99258	-1.03623	GDPD1	glycerophosphodiester phosphodiesterase domain containing 1
215771_x_at	0.02614	0.000105	8.51879	1.98079	1.73174	RET	ret proto-oncogene
203071_at	0.02614	0.000106	8.51244	1.97658	2.59485	MIR6872///SEMA3B	microRNA 6872///semaphorin 3B
217388_s_at	0.02614	0.000106	-8.51004	1.975	-0.998615	KYNU	kynureninase
227145_at	0.02642	0.000108	8.48582	1.95892	1.53402	LOXL4	lysyl oxidase like 4
218627_at	0.02642	0.000108	-8.48137	1.95597	-1.12976	DRAM1	DNA damage regulated autophagy modulator 1
209792_s_at	0.02734	0.000113	8.42611	1.91909	1.16692	KLK10	kallikrein related peptidase 10
226043_at	0.02757	0.000114	8.40677	1.90611	1.71454	GPSM1	G-protein signaling modulator 1
222716_s_at	0.02757	0.000114	8.40126	1.90242	1.19564	SNX24	sorting nexin 24
236326_at	0.02803	0.000117	-8.37143	1.88232	-1.80007	HDAC7	histone deacetylase 7
224654_at	0.02847	0.000119	8.34301	1.86311	1.05114	DDX21	DEAD-box helicase 21
228997_at	0.02854	0.00012	8.33218	1.85577	2.80646	TRNAU1AP	tRNA selenocysteine 1 associated protein 1
236236_at	0.02854	0.000121	8.32487	1.85081	2.71552	WNK3	WNK lysine deficient protein kinase 3
203853_s_at	0.02854	0.000121	8.32111	1.84825	1.54811	GAB2	GRB2 associated binding protein 2
225269_s_at	0.0289	0.000123	-8.29759	1.83225	-1.04003	RBMS1	RNA binding motif single stranded interacting protein 1
205413_at	0.02913	0.000125	8.27514	1.81692	1.09843	MPPED2	metallophosphoesterase domain containing 2
202948_at	0.02913	0.000126	-8.26799	1.81203	-1.99471	IL1R1	interleukin 1 receptor type 1
234592_at	0.02913	0.000127	8.2572	1.80464	2.32769
208152_s_at	0.02913	0.000127	8.25704	1.80453	0.958039	DDX21	DEAD-box helicase 21
231810_at	0.02913	0.000127	8.25633	1.80405	1.12533	THRIL///BRI3BP	TNF and HNRNPL related immunoregulatory long non-coding RNA///BRI3 binding protein
220192_x_at	0.02934	0.000128	-8.23861	1.79189	-1.02242	SPDEF	SAM pointed domain containing ETS transcription factor
202498_s_at	0.02934	0.000129	8.23435	1.78895	2.54314	SLC2A3	solute carrier family 2 member 3
210663_s_at	0.02946	0.00013	-8.22293	1.7811	-0.950044	KYNU	kynureninase
1570331_at	0.02947	0.00013	-8.21688	1.77693	-2.30025
237303_at	0.02957	0.000132	8.2047	1.76853	2.36136
1555856_s_at	0.02957	0.000133	8.19261	1.76018	1.34335	AKR1C1	aldo-keto reductase family 1 member C1
220988_s_at	0.02957	0.000133	-8.1875	1.75665	-1.41361	C1QTNF3	C1q and tumor necrosis factor related protein 3
205759_s_at	0.02957	0.000133	8.18581	1.75548	1.01817	SULT2B1	sulfotransferase family 2B member 1
242093_at	0.02957	0.000134	8.18014	1.75155	1.567	SYTL5	synaptotagmin like 5
213043_s_at	0.02957	0.000134	8.17785	1.74996	1.36829	MIR6884///MED24	microRNA 6884///mediator complex subunit 24
225645_at	0.02984	0.000136	-8.15384	1.73331	-1.59702	EHF	ETS homologous factor
232176_at	0.02984	0.000136	-8.15348	1.73306	-1.28056	SLITRK6	SLIT and NTRK like family member 6
239210_at	0.02984	0.000137	-8.14854	1.72962	-1.66306	LOC102724387	uncharacterized LOC102724387
1560115_a_at	0.02995	0.000138	8.13771	1.72208	1.65426	KIAA1217	KIAA1217
235378_at	0.03028	0.00014	-8.11712	1.70772	-1.18262	FAM161B	family with sequence similarity 161 member B
222651_s_at	0.03047	0.000142	-8.10305	1.69789	-1.00684	TRPS1	transcriptional repressor GATA binding 1
230179_at	0.03049	0.000143	8.09258	1.69055	1.05382	LOC285812	uncharacterized LOC285812
229156_s_at	0.03049	0.000143	8.09097	1.68942	1.36198	PRKAG2-AS1	PRKAG2 antisense RNA 1
224851_at	0.03053	0.000143	-8.08403	1.68455	-1.19224	CDK6	cyclin dependent kinase 6
240782_at	0.03085	0.000146	8.06171	1.66887	2.38938
214476_at	0.03085	0.000146	8.05908	1.66702	3.65735	TFF2	trefoil factor 2
1561234_at	0.03098	0.000147	-8.0467	1.6583	-1.54889
213094_at	0.03098	0.000149	-8.02782	1.64497	-0.962641	ADGRG6	adhesion G protein-coupled receptor G6
210512_s_at	0.03098	0.000149	8.0278	1.64495	0.94345	VEGFA	vascular endothelial growth factor A
207266_x_at	0.03098	0.00015	-8.02583	1.64356	-1.15666	RBMS1	RNA binding motif single stranded interacting protein 1
208935_s_at	0.03098	0.00015	-8.02047	1.63976	-1.12	LGALS8	galectin 8
36499_at	0.03098	0.00015	8.01981	1.63929	1.22027	CELSR2	cadherin EGF LAG seven-pass G-type receptor 2
202887_s_at	0.03098	0.000151	-8.01656	1.637	-0.960139	DDIT4	DNA damage inducible transcript 4
240192_at	0.03099	0.000151	-8.01105	1.6331	-1.11698	GATA3-AS1	GATA3 antisense RNA 1
237334_at	0.03102	0.000152	8.00414	1.62819	1.35147	SFXN2	sideroflexin 2
242791_at	0.03102	0.000153	-7.9991	1.62462	-3.34127	FBXO3	F-box protein 3
1558117_s_at	0.03152	0.000157	7.96242	1.59852	1.82817	USP31	ubiquitin specific peptidase 31
230486_at	0.03152	0.000157	-7.9606	1.59722	-1.8349
218692_at	0.03152	0.000157	7.95777	1.5952	1.01711	SYBU	syntabulin
203058_s_at	0.03152	0.000157	7.95734	1.59489	1.18426	PAPSS2	3'-phosphoadenosine 5'-phosphosulfate synthase 2
222579_at	0.03173	0.000159	-7.94123	1.58337	-1.15268	UBA5	ubiquitin like modifier activating enzyme 5
237459_at	0.03173	0.00016	7.93831	1.58129	2.25665
202565_s_at	0.03202	0.000162	7.92083	1.56876	1.17897	SVIL	supervillin
201565_s_at	0.03268	0.000166	-7.88853	1.54554	-1.07447	ID2	inhibitor of DNA binding 2, HLH protein
235944_at	0.03278	0.000167	-7.87944	1.53898	-1.05865	HMCN1	hemicentin 1
226275_at	0.03289	0.000168	7.87023	1.53233	0.944816	MXD1	MAX dimerization protein 1
224663_s_at	0.03296	0.000169	-7.86228	1.52658	-0.958493	CFL2	cofilin 2
215729_s_at	0.03302	0.00017	-7.85502	1.52133	-1.3192	VGLL1	vestigial like family member 1
227544_at	0.03308	0.000171	7.84767	1.51601	1.20656	TMEM229B	transmembrane protein 229B
202112_at	0.03346	0.000173	7.82704	1.50103	2.68637	VWF	von Willebrand factor
203640_at	0.03346	0.000174	-7.82304	1.49813	-1.54239	MBNL2	muscleblind like splicing regulator 2
226863_at	0.03356	0.000175	-7.81412	1.49163	-1.17013	FAM110C	family with sequence similarity 110 member C
1552524_at	0.03359	0.000176	7.8085	1.48754	1.02929	ART5	ADP-ribosyltransferase 5
227038_at	0.0336	0.000176	-7.80318	1.48366	-1.54067	SGMS2	sphingomyelin synthase 2
225716_at	0.03371	0.000178	7.79025	1.47423	0.964368	BRI3BP	BRI3 binding protein
243441_at	0.03371	0.000178	7.78956	1.47372	2.96946	LOC101060400	uncharacterized LOC101060400
1567000_at	0.03389	0.00018	7.77758	1.46496	3.10321
210732_s_at	0.03389	0.000181	-7.76934	1.45893	-1.01284	LGALS8	galectin 8
225016_at	0.03389	0.000181	-7.76789	1.45787	-0.930712	APCDD1	APC down-regulated 1
235085_at	0.03389	0.000182	7.76	1.45208	1.0025	SGK223	homolog of rat pragma of Rnd2
205253_at	0.03389	0.000182	-7.75939	1.45163	-1.43161	PBX1	PBX homeobox 1
205304_s_at	0.03399	0.000183	-7.75116	1.44559	-3.64111	KCNJ8	potassium voltage-gated channel subfamily J member 8
200924_s_at	0.03422	0.000186	7.7337	1.43275	1.10831	SLC3A2	solute carrier family 3 member 2
36711_at	0.03422	0.000186	7.73096	1.43074	1.11202	MAFF	MAF bZIP transcription factor F
240550_at	0.03422	0.000187	7.72695	1.42778	1.44349
204589_at	0.03422	0.000187	-7.72214	1.42424	-1.23946	NUAK1	NUAK family kinase 1
203666_at	0.03422	0.000188	7.71956	1.42234	2.04113	CXCL12	C-X-C motif chemokine ligand 12
202481_at	0.03433	0.000189	7.71108	1.41608	1.46147	DHRS3	dehydrogenase/reductase 3
204933_s_at	0.03445	0.00019	-7.70204	1.4094	-2.63045	TNFRSF11B	TNF receptor superfamily member 11b
207493_x_at	0.03447	0.000191	7.69684	1.40555	2.35426	SSX2B///SSX2	SSX family member 2B///SSX family member 2
1568689_at	0.03486	0.000194	7.67479	1.38921	2.92942	LOC100631378	uncharacterized 100631378
243979_at	0.03486	0.000194	7.67322	1.38805	1.55634
208711_s_at	0.03508	0.000197	7.65694	1.37594	1.11429	CCND1	cyclin D1
203748_x_at	0.03508	0.000197	-7.65457	1.37418	-1.10782	RBMS1	RNA binding motif single stranded interacting protein 1
223218_s_at	0.03508	0.000198	-7.65101	1.37153	-1.42208	NFKBIZ	NFKB inhibitor zeta
200894_s_at	0.03508	0.000199	7.64508	1.36711	1.58114	FKBP4	FK506 binding protein 4
220540_at	0.03508	0.000199	7.64364	1.36604	1.10973	KCNK15	potassium two pore domain channel subfamily K member 15
238520_at	0.0352	0.0002	-7.63478	1.35943	-1.31747	TRERF1	transcriptional regulating factor 1
221090_s_at	0.03543	0.000203	7.61865	1.34738	0.860552	OGFOD1	2-oxoglutarate and iron dependent oxygenase domain containing 1
235343_at	0.03543	0.000204	-7.61006	1.34095	-1.00976	VASH2	vasohibin 2
221571_at	0.03543	0.000204	7.60998	1.34089	1.03832	TRAF3	TNF receptor associated factor 3
213375_s_at	0.03543	0.000204	-7.60839	1.3397	-0.886969	N4BP2L1	NEDD4 binding protein 2 like 1
223201_s_at	0.03543	0.000205	7.60532	1.3374	1.21927	LOC101928589///TMEM164	uncharacterized LOC101928589///transmembrane protein 164
201662_s_at	0.03549	0.000206	-7.59884	1.33254	-1.02704	ACSL3	acyl-CoA synthetase long-chain family member 3
1564733_at	0.03587	0.000209	7.57857	1.31732	1.13557
241209_at	0.03587	0.00021	7.57516	1.31475	3.23307	DCAF6	DDB1 and CUL4 associated factor 6
232914_s_at	0.03587	0.00021	-7.57252	1.31277	-0.973403	SYTL2	synaptotagmin like 2
210085_s_at	0.0359	0.000211	7.56722	1.30878	1.44001	ANXA9	annexin A9
205034_at	0.03591	0.000211	7.56312	1.30569	0.967619	CCNE2	cyclin E2
204612_at	0.03648	0.000216	-7.534	1.28369	-0.93746	PKIA	protein kinase (cAMP-dependent, catalytic) inhibitor alpha
216074_x_at	0.03648	0.000217	7.52732	1.27864	3.59371	WWC1	WW and C2 domain containing 1
209956_s_at	0.03648	0.000218	7.52395	1.27608	1.09554	CAMK2B	calcium/calmodulin dependent protein kinase II beta
212979_s_at	0.03648	0.000218	-7.52293	1.27531	-1.04616	LOC100294033///TCAF1	protein FAM115A-like///TRPM8 channel associated factor 1
215034_s_at	0.03648	0.000218	-7.52237	1.27488	-1.79851	TM4SF1	transmembrane 4 L six family member 1
205749_at	0.0368	0.000221	-7.50689	1.26314	-1.48842	CYP1A1	cytochrome P450 family 1 subfamily A member 1
209245_s_at	0.03683	0.000222	7.50213	1.25952	2.26142	KIF1C	kinesin family member 1C
201197_at	0.03722	0.000225	7.48433	1.24597	1.02397	AMD1	adenosylmethionine decarboxylase 1
208130_s_at	0.0373	0.000226	7.47557	1.23929	2.49397	TBXAS1	thromboxane A synthase 1
208936_x_at	0.0373	0.000227	-7.4729	1.23725	-1.1587	LGALS8	galectin 8
1564295_at	0.0373	0.000228	-7.46566	1.23173	-1.93862	LOC401585	uncharacterized LOC401585
207760_s_at	0.0373	0.000229	7.46123	1.22834	1.21482	NCOR2	nuclear receptor corepressor 2
225731_at	0.0373	0.000229	-7.4612	1.22831	-1.03105	ANKRD50	ankyrin repeat domain 50
226583_at	0.0373	0.000229	-7.45837	1.22615	-1.06681	C12orf76	chromosome 12 open reading frame 76
218640_s_at	0.03753	0.000232	-7.44476	1.21574	-0.947299	PLEKHF2	pleckstrin homology and FYVE domain containing 2
214930_at	0.03753	0.000232	7.44183	1.21349	1.14407	SLITRK5	SLIT and NTRK like family member 5
212230_at	0.03753	0.000234	-7.43265	1.20645	-1.10079	PLPP3	phospholipid phosphatase 3
218764_at	0.03753	0.000234	-7.42918	1.20378	-0.893466	PRKCH	protein kinase C eta
229661_at	0.03753	0.000236	-7.42073	1.19729	-1.15962	SALL4	spalt like transcription factor 4
202085_at	0.03753	0.000236	-7.42058	1.19718	-0.936723	TJP2	tight junction protein 2
225207_at	0.03753	0.000236	-7.41874	1.19576	-0.930967	PDK4	pyruvate dehydrogenase kinase 4
209949_at	0.03753	0.000237	7.41761	1.19489	2.50718	NCF2	neutrophil cytosolic factor 2
201236_s_at	0.03753	0.000237	-7.41652	1.19405	-1.09265	BTG2	BTG anti-proliferation factor 2
236278_at	0.03766	0.000238	-7.40784	1.18737	-0.917296	HIST1H3E	histone cluster 1, H3e
231894_at	0.03766	0.000239	7.4029	1.18357	0.935478	SARS	seryl-tRNA synthetase
222258_s_at	0.03766	0.00024	-7.40089	1.18202	-0.910421	SH3BP4	SH3 domain binding protein 4
221412_at	0.03779	0.000241	-7.39271	1.17571	-2.05335	VN1R1	vomeronasal 1 receptor 1
208262_x_at	0.03788	0.000242	-7.38595	1.17049	-2.29891	MEFV	Mediterranean fever
1567009_at	0.03832	0.000246	7.36753	1.15624	2.6728
212495_at	0.03833	0.000247	7.36367	1.15324	1.04269	KDM4B	lysine demethylase 4B
242617_at	0.0385	0.000249	7.3543	1.14598	1.14098	TMED8	transmembrane p24 trafficking protein family member 8
222760_at	0.03851	0.000249	7.35026	1.14284	1.33382	ZNF703	zinc finger protein 703
214635_at	0.03874	0.000252	-7.33912	1.13419	-1.09887	CLDN9	claudin 9
222895_s_at	0.03876	0.000253	7.33185	1.12853	1.55967	BCL11B	B-cell CLL/lymphoma 11B
225735_at	0.03876	0.000254	-7.32808	1.12559	-1.13194	ANKRD50	ankyrin repeat domain 50
204897_at	0.03876	0.000254	-7.32689	1.12467	-1.21846	PTGER4	prostaglandin E receptor 4
204777_s_at	0.03876	0.000254	7.32427	1.12263	1.06601	MAL	mal, T-cell differentiation protein
1563357_at	0.039	0.000257	7.31295	1.1138	2.63712
230960_at	0.03911	0.000258	-7.30573	1.10816	-1.38219	IGDCC3	immunoglobulin superfamily DCC subclass member 3
202458_at	0.03935	0.000261	7.2945	1.09938	1.00241	PRSS23	protease, serine 23
212346_s_at	0.03978	0.000264	-7.27706	1.08572	-0.983593	MIR4800///MXD4	microRNA 4800///MAX dimerization protein 4
225599_s_at	0.03979	0.000265	-7.27223	1.08193	-0.970394	TRIQK	triple QxxK/R motif containing
225327_at	0.03979	0.000266	-7.26842	1.07894	-0.878884	FAM214A	family with sequence similarity 214 member A
35147_at	0.03979	0.000267	7.26494	1.0762	0.908486	MCF2L	MCF.2 cell line derived transforming sequence like
1559739_at	0.03979	0.000267	7.26272	1.07446	1.42614	CHPT1	choline phosphotransferase 1
223202_s_at	0.03979	0.000268	7.25694	1.06992	1.06249	LOC101928589///TMEM164	uncharacterized LOC101928589///transmembrane protein 164
225886_at	0.03979	0.000269	7.25582	1.06903	1.09758	DDX5	DEAD-box helicase 5
37005_at	0.03979	0.00027	7.25147	1.06561	0.846069	MINOS1-NBL1///NBL1	MINOS1-NBL1 readthrough///neuroblastoma 1, DAN family BMP antagonist
212494_at	0.03979	0.00027	-7.24932	1.06392	-1.28464	TNS2	tensin 2
228281_at	0.04005	0.000272	7.23786	1.05489	0.950365	DDIAS	DNA damage induced apoptosis suppressor
217858_s_at	0.04023	0.000274	7.22881	1.04775	0.902538	ARMCX3	armadillo repeat containing, X-linked 3
214746_s_at	0.04044	0.000277	-7.21889	1.0399	-1.14684	ZNF467	zinc finger protein 467
1558053_s_at	0.04081	0.00028	-7.20406	1.02816	-1.20344	TMED4	transmembrane p24 trafficking protein 4
206662_at	0.04092	0.000281	-7.19734	1.02284	-1.26735	GLRX	glutaredoxin
229402_at	0.04098	0.000283	-7.19211	1.01868	-1.56884	SAMD13	sterile alpha motif domain containing 13
208763_s_at	0.04112	0.000284	-7.18463	1.01274	-0.858541	TSC22D3	TSC22 domain family member 3
207069_s_at	0.04119	0.000286	-7.1783	1.00771	-1.07256	SMAD6	SMAD family member 6
212444_at	0.04119	0.000286	-7.17561	1.00557	-0.916316	GPRC5A	G protein-coupled receptor class C group 5 member A
236616_at	0.04122	0.000287	-7.17151	1.00231	-0.860524	PSD4	pleckstrin and Sec7 domain containing 4
201490_s_at	0.04128	0.000288	7.16632	0.99818	0.988529	PPIF	peptidylprolyl isomerase F
1561516_at	0.04155	0.000291	7.15377	0.98817	2.49148	LOC101928995	uncharacterized LOC101928995
221565_s_at	0.04155	0.000292	-7.15166	0.98648	-0.893541	CALHM2	calcium homeostasis modulator 2
202769_at	0.04163	0.000294	-7.14165	0.97849	-1.44323	CCNG2	cyclin G2
218532_s_at	0.04163	0.000295	7.13976	0.97698	1.22399	FAM134B	family with sequence similarity 134 member B
235360_at	0.04163	0.000295	-7.13956	0.97682	-1.05307	PLEKHM3	pleckstrin homology domain containing M3
213752_at	0.04175	0.000297	7.12982	0.96902	2.07742	KAZN	kazrin, periplakin interacting protein
204798_at	0.04175	0.000297	7.12978	0.969	0.989644	MYB	MYB proto-oncogene, transcription factor
240643_at	0.04182	0.000298	-7.12427	0.96458	-2.31987	TTBK1	tau tubulin kinase 1
1556499_s_at	0.04216	0.000302	7.11102	0.95395	1.12571	COL1A1	collagen type I alpha 1 chain
229551_x_at	0.04216	0.000303	7.10646	0.95029	1.11058	ZNF367	zinc finger protein 367
213441_x_at	0.04216	0.000303	-7.10369	0.94806	-0.903515	SPDEF	SAM pointed domain containing ETS transcription factor
203787_at	0.04216	0.000304	-7.10046	0.94546	-1.05716	SSBP2	single stranded DNA binding protein 2
202431_s_at	0.04216	0.000305	7.09817	0.94362	0.90486	MYC	v-myc avian myelocytomatosis viral oncogene homolog
222071_s_at	0.04216	0.000306	-7.09342	0.9398	-1.18403	SLCO4C1	solute carrier organic anion transporter family member 4C1
231807_at	0.04216	0.000306	-7.09094	0.9378	-1.31927	KIAA1217	KIAA1217
226770_at	0.04216	0.000308	-7.08608	0.93389	-0.861469	MAGI3	membrane associated guanylate kinase, WW and PDZ domain containing 3
219734_at	0.04216	0.000308	-7.08604	0.93386	-1.14528	SIDT1	SID1 transmembrane family member 1
203705_s_at	0.04232	0.000311	7.0735	0.92374	1.08348	FZD7	frizzled class receptor 7
203373_at	0.04232	0.000313	-7.06496	0.91684	-1.73083	SOCS2	suppressor of cytokine signaling 2
39966_at	0.04232	0.000314	7.06174	0.91424	1.05579	CSPG5	chondroitin sulfate proteoglycan 5
235924_at	0.04232	0.000315	7.05595	0.90957	1.03507	FRK	fyn related Src family tyrosine kinase
233500_x_at	0.04232	0.000316	-7.05443	0.90833	-2.18615	CLEC2D	C-type lectin domain family 2 member D
202613_at	0.04232	0.000316	7.05433	0.90825	1.00031	CTPS1	CTP synthase 1
1559949_at	0.04232	0.000316	-7.0537	0.90774	-2.1275
1557383_a_at	0.04232	0.000319	-7.04114	0.89757	-1.45876
205481_at	0.04232	0.000321	7.03174	0.88994	1.33633	ADORA1	adenosine A1 receptor
236042_at	0.04232	0.000322	-7.0314	0.88967	-1.08878	LOC100130219	uncharacterized LOC100130219
239066_at	0.04232	0.000323	7.02679	0.88592	1.58126
206385_s_at	0.04232	0.000323	-7.0259	0.8852	-0.878695	ANK3	ankyrin 3, node of Ranvier (ankyrin G)
226668_at	0.04232	0.000323	-7.025	0.88447	-0.95311	WDSUB1	WD repeat, sterile alpha motif and U-box domain containing 1
203642_s_at	0.04232	0.000323	-7.02468	0.88421	-0.946261	COBLL1	cordon-bleu WH2 repeat protein like 1
205493_s_at	0.04232	0.000324	7.02307	0.8829	1.01787	DPYSL4	dihydropyrimidinase like 4
229691_at	0.04232	0.000324	-7.02066	0.88094	-0.936791	ZBTB42	zinc finger and BTB domain containing 42
219821_s_at	0.04232	0.000325	7.02022	0.88058	0.995793	GFOD1	glucose-fructose oxidoreductase domain containing 1
202201_at	0.04232	0.000326	7.01544	0.87669	0.94377	BLVRB	biliverdin reductase B
227266_s_at	0.04232	0.000326	7.01368	0.87526	1.24741	FYB	FYN binding protein
1556749_at	0.04232	0.000326	7.01305	0.87475	2.11061
228241_at	0.04232	0.000327	7.01235	0.87417	1.72843	AGR3	anterior gradient 3, protein disulphide isomerase family member
215138_s_at	0.04232	0.000327	7.01055	0.87271	2.34822	KAZN	kazrin, periplakin interacting protein
219274_at	0.04232	0.000327	-7.01015	0.87239	-1.75932	TSPAN12	tetraspanin 12
226158_at	0.04232	0.000328	-7.00872	0.87122	-1.11217	KLHL24	kelch like family member 24
236401_at	0.04232	0.000328	-7.00647	0.86939	-2.36918	GIMAP1	GTPase, IMAP family member 1
215316_at	0.04254	0.000331	-6.99563	0.86055	-3.34401
204029_at	0.04254	0.000331	6.99424	0.85941	1.42101	CELSR2	cadherin EGF LAG seven-pass G-type receptor 2
201170_s_at	0.04264	0.000333	6.98803	0.85434	0.965794	BHLHE40	basic helix-loop-helix family member e40
208343_s_at	0.04264	0.000334	6.98566	0.8524	2.42098	NR5A2	nuclear receptor subfamily 5 group A member 2
227776_at	0.04266	0.000335	6.98173	0.8492	0.807068	ACER3	alkaline ceramidase 3
226425_at	0.04266	0.000335	-6.97937	0.84726	-3.32048	CLIP4	CAP-Gly domain containing linker protein family member 4
204521_at	0.04283	0.000338	6.97019	0.83975	0.805891	FAM216A	family with sequence similarity 216 member A
208934_s_at	0.04283	0.000338	-6.96894	0.83873	-0.980703	LGALS8	galectin 8
227717_at	0.04291	0.00034	-6.96382	0.83453	-1.64868	ARHGEF37	Rho guanine nucleotide exchange factor 37
203706_s_at	0.04321	0.000343	6.95239	0.82516	1.03773	FZD7	frizzled class receptor 7
238623_at	0.04334	0.000345	6.94577	0.81972	1.10685
1554391_at	0.04368	0.000349	-6.92953	0.80635	-1.63263	LOC653581	uncharacterized LOC653581
212838_at	0.04368	0.00035	6.9291	0.806	0.983971	DNMBP	dynamin binding protein
208447_s_at	0.04368	0.000351	-6.92385	0.80168	-0.948038	PRPS1	phosphoribosyl pyrophosphate synthetase 1
1562821_a_at	0.04368	0.000352	6.92192	0.80008	0.869775	DSCAM-AS1	DSCAM antisense RNA 1
209909_s_at	0.04368	0.000352	-6.92014	0.79862	-2.31982	TGFB2	transforming growth factor beta 2
225655_at	0.04368	0.000353	6.91867	0.7974	1.01178	UHRF1	ubiquitin like with PHD and ring finger domains 1
214749_s_at	0.04368	0.000353	6.91707	0.79608	0.917192	ARMCX6	armadillo repeat containing, X-linked 6
209479_at	0.04377	0.000355	-6.91168	0.79164	-0.876731	CCDC28A	coiled-coil domain containing 28A
239035_at	0.04397	0.000358	-6.90192	0.78357	-0.896304	MTHFR	methylenetetrahydrofolate reductase (NAD(P)H)
232202_at	0.04397	0.000358	-6.90081	0.78265	-0.959129	FAM83B	family with sequence similarity 83 member B
239793_at	0.04419	0.00036	6.89202	0.77538	3.06974
225136_at	0.04446	0.000364	-6.88144	0.76661	-1.07529	PLEKHA2	pleckstrin homology domain containing A2
204385_at	0.04446	0.000364	-6.87921	0.76476	-0.995215	KYNU	kynureninase
238166_s_at	0.04461	0.000366	6.87229	0.75901	1.37239	C17orf51	chromosome 17 open reading frame 51
234120_at	0.04493	0.00037	-6.86004	0.74884	-1.11303	LOC105376379	uncharacterized LOC105376379
203786_s_at	0.04493	0.000371	6.85799	0.74713	0.989773	TPD52L1	tumor protein D52-like 1
224963_at	0.04493	0.000373	6.85159	0.7418	1.44112	SLC26A2	solute carrier family 26 member 2
203749_s_at	0.04493	0.000373	6.85066	0.74102	0.937057	RARA	retinoic acid receptor alpha
219258_at	0.04493	0.000373	6.85043	0.74084	0.927851	TIPIN	TIMELESS interacting protein
206204_at	0.04506	0.000376	-6.83961	0.73181	-1.07719	GRB14	growth factor receptor bound protein 14
210778_s_at	0.04506	0.000377	-6.83912	0.73141	-1.08863	MIR4800///MXD4	microRNA 4800///MAX dimerization protein 4
228812_at	0.04506	0.000378	-6.83511	0.72806	-0.888251	REL	REL proto-oncogene, NF-kB subunit
227182_at	0.04506	0.000379	6.83079	0.72445	1.23136	SUSD3	sushi domain containing 3
203297_s_at	0.04506	0.00038	6.82974	0.72358	1.25983	JARID2	jumonji and AT-rich interaction domain containing 2
239525_at	0.04506	0.00038	-6.82955	0.72342	-2.53265	CTTNBP2NL	CTTNBP2 N-terminal like
214519_s_at	0.04506	0.00038	6.82834	0.72241	1.12864	RLN2	relaxin 2
222578_s_at	0.04517	0.000382	-6.82296	0.71791	-1.01061	UBA5	ubiquitin like modifier activating enzyme 5
219615_s_at	0.04535	0.000384	6.81562	0.71177	0.972108	KCNK5	potassium two pore domain channel subfamily K member 5
1554960_at	0.04567	0.000388	-6.80344	0.70157	-1.75967	CCDC190	coiled-coil domain containing 190
233514_x_at	0.04567	0.000389	6.79954	0.69829	2.06364	TEX11	testis expressed 11
209610_s_at	0.04567	0.000389	6.79928	0.69807	1.02031	SLC1A4	solute carrier family 1 member 4
211984_at	0.04603	0.000393	6.78643	0.68728	0.780873	CALM3///CALM2///CALM1	calmodulin 3///calmodulin 2///calmodulin 1
210829_s_at	0.04603	0.000394	-6.7849	0.68599	-1.06996	SSBP2	single stranded DNA binding protein 2
202733_at	0.04613	0.000396	6.77968	0.68161	0.92981	LOC101927705///P4HA2	uncharacterized LOC101927705///prolyl 4-hydroxylase subunit alpha 2
228067_at	0.0462	0.000397	-6.77443	0.67718	-0.923829	KIAA1211L	KIAA1211 like
203271_s_at	0.0462	0.000398	6.77199	0.67513	1.40645	UNC119	unc-119 lipid binding chaperone
230354_at	0.0462	0.000399	-6.7697	0.67321	-1.77569
223399_x_at	0.0462	0.0004	6.76532	0.66951	2.01417	SMIM4	small integral membrane protein 4
203998_s_at	0.0462	0.000401	-6.76445	0.66878	-2.18466	SYT1	synaptotagmin 1
223574_x_at	0.0462	0.000403	6.75884	0.66404	1.03879	PPP2R2C	protein phosphatase 2 regulatory subunit Bgamma
238694_at	0.0462	0.000403	6.75843	0.6637	0.892321	DGKE	diacylglycerol kinase epsilon
202963_at	0.0462	0.000404	-6.75489	0.66071	-0.894041	RFX5	regulatory factor X5
225343_at	0.0462	0.000405	6.75237	0.65858	0.916909	TMED8	transmembrane p24 trafficking protein family member 8
202234_s_at	0.0462	0.000406	6.75046	0.65697	0.991404	SLC16A1	solute carrier family 16 member 1
236658_at	0.0462	0.000406	-6.75019	0.65674	-2.07201	RPS6KA2-AS1	RPS6KA2 antisense RNA 1
221413_at	0.0464	0.000408	-6.74258	0.65031	-1.54005	KCNAB3	potassium voltage-gated channel subfamily A regulatory beta subunit 3
37986_at	0.04641	0.000409	-6.73982	0.64797	-0.840238	EPOR	erythropoietin receptor
234568_at	0.04657	0.000411	6.73326	0.64242	1.65954	SCAMP5	secretory carrier membrane protein 5
205807_s_at	0.04675	0.000414	-6.7256	0.63593	-0.837409	TUFT1	tuftelin 1
1567697_at	0.04675	0.000415	6.72382	0.63442	2.17951
208305_at	0.04682	0.000417	6.71612	0.62789	4.55991	PGR	progesterone receptor
1553764_a_at	0.04682	0.000418	-6.71551	0.62737	-0.981974	AJUBA	ajuba LIM protein
241937_s_at	0.04682	0.000418	6.71477	0.62674	0.841784	WDR4	WD repeat domain 4
220441_at	0.04686	0.000419	-6.71118	0.62369	-1.01668	DNAJC22	DnaJ heat shock protein family (Hsp40) member C22
212339_at	0.04689	0.000422	6.70404	0.61762	1.80325	EPB41L1	erythrocyte membrane protein band 4.1 like 1
239298_at	0.04689	0.000422	6.70323	0.61693	2.54857
207430_s_at	0.04689	0.000422	6.70262	0.61641	0.900752	MSMB	microseminoprotein beta
230475_at	0.04689	0.000424	6.6968	0.61146	1.64919	C15orf59	chromosome 15 open reading frame 59
212810_s_at	0.04689	0.000426	6.69272	0.60799	1.1766	SLC1A4	solute carrier family 1 member 4
229908_s_at	0.04689	0.000426	-6.69171	0.60712	-0.796175	UNKL	unkempt family like zinc finger
227624_at	0.04689	0.000426	6.69162	0.60705	0.879852	TET2	tet methylcytosine dioxygenase 2
65438_at	0.04689	0.000428	-6.68715	0.60324	-0.812463	TLDC1	TBC/LysM-associated domain containing 1
203068_at	0.04689	0.000428	6.68635	0.60256	1.50806	KLHL21	kelch like family member 21
206663_at	0.04689	0.000429	6.68488	0.60131	2.52711	SP4	Sp4 transcription factor
209418_s_at	0.04689	0.000429	6.68414	0.60068	0.940789	THOC5	THO complex 5
241465_at	0.04696	0.00043	-6.6799	0.59705	-2.62215
236398_s_at	0.04718	0.000433	6.67215	0.59044	2.54668	LOC101927851	uncharacterized LOC101927851
212560_at	0.04721	0.000434	-6.66903	0.58777	-0.843362	SORL1	sortilin related receptor 1
205376_at	0.04773	0.00044	-6.65375	0.5747	-0.789296	INPP4B	inositol polyphosphate-4-phosphatase type II B
207409_at	0.04805	0.000444	6.64316	0.56562	3.14832	LECT2	leukocyte cell derived chemotaxin 2
218862_at	0.04805	0.000445	6.64113	0.56388	1.18582	ASB13	ankyrin repeat and SOCS box containing 13
208614_s_at	0.0481	0.000446	6.63758	0.56083	1.07912	FLNB	filamin B
1554298_a_at	0.04812	0.000448	6.63213	0.55615	3.50425	WDR49	WD repeat domain 49
205842_s_at	0.04812	0.000449	6.63016	0.55446	1.00557	JAK2	Janus kinase 2
1554988_at	0.04812	0.00045	6.62826	0.55282	3.25759	SLC9C2	solute carrier family 9 member C2 (putative)
227816_at	0.04812	0.00045	6.62803	0.55263	0.940718	NTN1	netrin 1
212930_at	0.04825	0.000452	-6.62245	0.54783	-0.94613	ATP2B1	ATPase plasma membrane Ca2+ transporting 1
225262_at	0.04827	0.000453	6.61894	0.54481	1.02068	FOSL2	FOS like 2, AP-1 transcription factor subunit
224114_at	0.04827	0.000454	6.61747	0.54354	3.45598
215290_at	0.0483	0.000455	6.61445	0.54094	2.97942
218412_s_at	0.04887	0.000462	-6.59731	0.52616	-1.1383	GTF2IRD1	GTF2I repeat domain containing 1
209832_s_at	0.04887	0.000462	6.59575	0.52481	0.975141	CDT1	chromatin licensing and DNA replication factor 1
230261_at	0.04887	0.000463	-6.59382	0.52315	-1.57774	ST8SIA4	ST8 alpha-N-acetyl-neuraminide alpha-2,8-sialyltransferase 4
227782_at	0.04887	0.000464	6.59163	0.52126	1.63977	ZBTB7C	zinc finger and BTB domain containing 7C
1553910_at	0.04888	0.000465	6.58775	0.5179	1.06405	NBPF4	neuroblastoma breakpoint family member 4
214079_at	0.04888	0.000466	6.5868	0.51708	1.17883	DHRS2	dehydrogenase/reductase 2
244156_at	0.04925	0.00047	6.57577	0.50754	2.07676
232098_at	0.04926	0.000471	-6.57342	0.5055	-1.46164	DST	dystonin
201478_s_at	0.04941	0.000474	6.56748	0.50035	0.849375	MIR664B///SNORA56///DKC1	microRNA 664b///small nucleolar RNA, H/ACA box 56///dyskerin pseudouridine synthase 1
209567_at	0.04948	0.000476	6.56213	0.49571	0.8335	RRS1	ribosome biogenesis regulator homolog
227290_at	0.04948	0.000476	-6.56145	0.49511	-0.940719	CDYL2	chromodomain Y-like 2
227346_at	0.04948	0.000477	6.55928	0.49323	2.29517	IKZF1	IKAROS family zinc finger 1
204984_at	0.04968	0.00048	-6.55223	0.48711	-0.989261	GPC4	glypican 4
228955_at	0.04975	0.000482	6.54747	0.48297	1.00191	LRP8	LDL receptor related protein 8
1557779_at	0.04975	0.000483	-6.54486	0.4807	-1.02487	LINC01468	long intergenic non-protein coding RNA 1468
226752_at	0.04975	0.000485	-6.54082	0.47718	-0.800078	FAM174A	family with sequence similarity 174 member A
237313_at	0.04975	0.000485	6.54064	0.47703	2.19891	C1QTNF1-AS1	C1QTNF1 antisense RNA 1
203344_s_at	0.04975	0.000485	6.53922	0.4758	0.767558	RBBP8	RB binding protein 8, endonuclease
203967_at	0.04975	0.000486	6.53658	0.47349	1.32825	CDC6	cell division cycle 6
1564144_at	0.04975	0.000488	-6.53266	0.47008	-2.14198	LOC105374895	uncharacterized LOC105374895
222582_at	0.04975	0.000489	6.53097	0.46861	1.08621	PRKAG2	protein kinase AMP-activated non-catalytic subunit gamma 2
211778_s_at	0.04975	0.000492	6.5222	0.46096	0.87906	OVOL2	ovo like zinc finger 2
236067_at	0.04975	0.000493	-6.52136	0.46022	-1.94761
239506_s_at	0.04975	0.000493	6.52022	0.45923	1.05726	LINC00608	long intergenic non-protein coding RNA 608
209291_at	0.04975	0.000494	-6.51942	0.45853	-1.23612	ID4	inhibitor of DNA binding 4, HLH protein
209440_at	0.04975	0.000494	-6.51856	0.45778	-0.793162	PRPS1	phosphoribosyl pyrophosphate synthetase 1
209387_s_at	0.04975	0.000494	-6.51848	0.45771	-1.81615	TM4SF1	transmembrane 4 L six family member 1
213059_at	0.04975	0.000494	-6.51737	0.45674	-2.2722	CREB3L1	cAMP responsive element binding protein 3 like 1
238155_at	0.04975	0.000496	6.51441	0.45416	2.07869
211395_x_at	0.04975	0.000496	6.51386	0.45367	1.4339	FCGR2C	Fc fragment of IgG receptor IIc (gene/pseudogene)
223321_s_at	0.0498	0.000498	6.50973	0.45007	0.766805	FGFRL1	fibroblast growth factor receptor-like 1
212981_s_at	0.0498	0.000498	-6.50841	0.44891	-1.11189	LOC100294033///TCAF1	protein FAM115A-like///TRPM8 channel associated factor 1
227812_at	0.04981	0.000501	-6.5031	0.44427	-1.17378	TNFRSF19	TNF receptor superfamily member 19
208306_x_at	0.04981	0.000504	6.49456	0.43678	1.1682	HLA-DRB1	major histocompatibility complex, class II, DR beta 1
225110_at	0.04981	0.000505	6.49288	0.43532	0.804143	OGFOD1	2-oxoglutarate and iron dependent oxygenase domain containing 1
1566428_at	0.04981	0.000505	6.49246	0.43495	3.15412
229114_at	0.04981	0.000505	-6.49208	0.43461	-1.07896	GAB1	GRB2 associated binding protein 1
209885_at	0.04981	0.000505	6.49197	0.43452	1.46537	RHOD	ras homolog family member D
222173_s_at	0.04981	0.000506	-6.49145	0.43406	-1.17256	TBC1D2	TBC1 domain family member 2
206631_at	0.04981	0.000506	-6.49139	0.43401	-1.42454	PTGER2	prostaglandin E receptor 2
235086_at	0.05011	0.00051	6.48243	0.42615	1.53516	THBS1	thrombospondin 1
224856_at	0.05034	0.000514	6.47286	0.41774	0.847558	FKBP5	FK506 binding protein 5
243671_at	0.05034	0.000515	-6.47105	0.41615	-0.734193
223570_at	0.05034	0.000516	6.46777	0.41327	1.14558	MCM10	minichromosome maintenance 10 replication initiation factor
204695_at	0.05034	0.000517	6.46485	0.4107	2.71167	CDC25A	cell division cycle 25A
213413_at	0.05034	0.000518	-6.46383	0.4098	-1.19467	STON1	stonin 1
222150_s_at	0.05034	0.000518	-6.46365	0.40964	-1.0554	GSAP	gamma-secretase activating protein
233012_at	0.05034	0.000519	6.46104	0.40735	2.12825
230233_at	0.05034	0.000519	-6.46069	0.40704	-1.05728
224657_at	0.05047	0.000522	6.45567	0.40262	1.07425	ERRFI1	ERBB receptor feedback inhibitor 1
201660_at	0.05065	0.000524	-6.44937	0.39707	-0.754523	ACSL3	acyl-CoA synthetase long-chain family member 3
207655_s_at	0.05068	0.000526	-6.44681	0.3948	-1.75015	BLNK	B-cell linker
203298_s_at	0.05088	0.000529	6.44026	0.38903	1.08067	JARID2	jumonji and AT-rich interaction domain containing 2
214978_s_at	0.05096	0.000531	6.43445	0.38389	2.74074	PPFIA4	PTPRF interacting protein alpha 4
219889_at	0.05096	0.000531	-6.4343	0.38376	-0.794011	FRAT1	frequently rearranged in advanced T-cell lymphomas 1
231120_x_at	0.05123	0.000535	6.42631	0.37669	1.11162	PKIB	protein kinase (cAMP-dependent, catalytic) inhibitor beta
237075_at	0.05129	0.000537	6.42284	0.37362	1.31387	LOC101060091	uncharacterized LOC101060091
225123_at	0.05135	0.000538	-6.41967	0.37082	-1.52114	SESN3	sestrin 3
228754_at	0.05136	0.000539	6.41735	0.36876	0.915819	SLC6A6	solute carrier family 6 member 6
236801_at	0.0515	0.000542	6.41087	0.36301	1.96745
208154_at	0.0515	0.000543	6.40843	0.36085	1.24535
200911_s_at	0.0515	0.000543	-6.40837	0.3608	-0.855658	TACC1	transforming acidic coiled-coil containing protein 1
236496_at	0.05164	0.000547	6.40157	0.35476	1.70562	DEGS2	delta 4-desaturase, sphingolipid 2
1570352_at	0.05164	0.000547	-6.40122	0.35445	-3.11759	ATM	ATM serine/threonine kinase
235287_at	0.05197	0.000551	-6.39205	0.3463	-1.07018	CDK6	cyclin dependent kinase 6
216262_s_at	0.05226	0.000556	6.3829	0.33816	0.862506	TGIF2	TGFB induced factor homeobox 2
210793_s_at	0.05226	0.000556	6.38167	0.33706	0.973232	NUP98	nucleoporin 98
201489_at	0.05237	0.00056	6.37504	0.33116	1.01104	PPIF	peptidylprolyl isomerase F
210986_s_at	0.05237	0.00056	6.37399	0.33023	0.820541	TPM1	tropomyosin 1 (alpha)
63825_at	0.05237	0.00056	6.37338	0.32968	1.14424	ABHD2	abhydrolase domain containing 2
1565777_at	0.05251	0.000563	6.36836	0.3252	1.12516
224352_s_at	0.05255	0.000564	-6.36568	0.32281	-0.893002	CFL2	cofilin 2
205464_at	0.05294	0.000569	6.35534	0.31357	3.21285	SCNN1B	sodium channel epithelial 1 beta subunit
239691_at	0.05298	0.000572	-6.34909	0.30798	-2.27483	C12orf77	chromosome 12 open reading frame 77
201865_x_at	0.05298	0.000572	-6.34907	0.30797	-1.00088	NR3C1	nuclear receptor subfamily 3 group C member 1
227803_at	0.05298	0.000573	-6.34706	0.30617	-1.21873	ENPP5	ectonucleotide pyrophosphatase/phosphodiesterase 5 (putative)
222449_at	0.05298	0.000575	-6.34493	0.30426	-0.718047	PMEPA1	prostate transmembrane protein, androgen induced 1
1561608_at	0.05298	0.000575	-6.34477	0.30412	-2.69505
225491_at	0.05309	0.000578	-6.33839	0.29841	-0.89705	SLC1A2	solute carrier family 1 member 2
225567_at	0.05309	0.000579	6.33668	0.29687	0.970436	INAFM2	InaF motif containing 2
228490_at	0.05309	0.000579	6.33635	0.29658	0.828136	ABHD2	abhydrolase domain containing 2
213848_at	0.05309	0.00058	6.33467	0.29507	0.854355	DUSP7	dual specificity phosphatase 7
242106_at	0.05309	0.000581	-6.33286	0.29345	-1.8848
201266_at	0.05319	0.000583	-6.32877	0.28978	-0.729295	TXNRD1	thioredoxin reductase 1
1557244_a_at	0.05321	0.000584	-6.32663	0.28786	-1.81917
235109_at	0.05344	0.000587	-6.31984	0.28176	-1.06385	ZBED3	zinc finger BED-type containing 3
213069_at	0.05346	0.000589	6.31742	0.27959	2.22635	HEG1	heart development protein with EGF like domains 1
211583_x_at	0.05363	0.000593	6.30952	0.27249	1.39259	NCR3	natural cytotoxicity triggering receptor 3
222570_at	0.05363	0.000593	6.3084	0.27148	1.08452	NCS1	neuronal calcium sensor 1
236656_s_at	0.05363	0.000594	-6.30721	0.27041	-0.785856	LOC100288911	uncharacterized LOC100288911
201289_at	0.05363	0.000595	6.30474	0.26818	0.907129	CYR61	cysteine rich angiogenic inducer 61
204497_at	0.05363	0.000595	6.30457	0.26803	1.0149	ADCY9	adenylate cyclase 9
228855_at	0.05364	0.000596	-6.30244	0.26611	-1.05526	NUDT7	nudix hydrolase 7
244533_at	0.05405	0.000603	-6.2906	0.25544	-1.10925	PTPN14	protein tyrosine phosphatase, non-receptor type 14
226455_at	0.05405	0.000603	-6.28932	0.25429	-0.739364	CREB3L4	cAMP responsive element binding protein 3 like 4
202198_s_at	0.05405	0.000605	6.286	0.25129	2.5582	MTMR3	myotubularin related protein 3
235841_at	0.05405	0.000606	6.2844	0.24984	1.37639
215716_s_at	0.05405	0.000606	-6.28392	0.24941	-0.737929	ATP2B1	ATPase plasma membrane Ca2+ transporting 1
238426_at	0.05405	0.000607	-6.28271	0.24832	-2.59873	TMEM130	transmembrane protein 130
204857_at	0.05442	0.000613	6.27214	0.23876	1.05352	MAD1L1	MAD1 mitotic arrest deficient like 1
236455_at	0.05442	0.000613	6.27134	0.23804	1.71489
1560543_at	0.05454	0.000617	6.26513	0.23242	1.46781	GRK4	G protein-coupled receptor kinase 4
210987_x_at	0.05454	0.000617	6.26343	0.23088	0.812889	TPM1	tropomyosin 1 (alpha)
235432_at	0.05454	0.00062	-6.25954	0.22736	-1.06838	NPHP3	nephronophthisis 3 (adolescent)
221173_at	0.05454	0.000621	6.25689	0.22495	1.90079	USH1C	USH1 protein network component harmonin
205443_at	0.05454	0.000621	6.25623	0.22435	0.751587	SNAPC1	small nuclear RNA activating complex polypeptide 1
220177_s_at	0.05454	0.000622	6.25524	0.22346	0.981134	TMPRSS3	transmembrane protease, serine 3
227759_at	0.05454	0.000624	-6.25214	0.22065	-0.935367	PCSK9	proprotein convertase subtilisin/kexin type 9
235088_at	0.05454	0.000624	6.25166	0.22021	0.770648	C4orf46	chromosome 4 open reading frame 46
218769_s_at	0.05454	0.000625	-6.25067	0.21931	-0.934528	ANKRA2	ankyrin repeat family A member 2
232116_at	0.05454	0.000625	-6.24967	0.2184	-3.30585	GRHL3	grainyhead like transcription factor 3
226872_at	0.05454	0.000626	-6.24844	0.21728	-2.34019	RFX2	regulatory factor X2
219475_at	0.05454	0.000626	6.24728	0.21624	2.2404	OSGIN1	oxidative stress induced growth inhibitor 1
231005_at	0.05476	0.00063	-6.2403	0.20989	-1.64904
226272_at	0.05476	0.000631	-6.23923	0.20892	-0.9954	RCAN3	RCAN family member 3
209868_s_at	0.05491	0.000635	-6.23184	0.2022	-0.98879	RBMS1	RNA binding motif single stranded interacting protein 1
201250_s_at	0.05491	0.000635	6.23181	0.20218	0.940245	SLC2A1	solute carrier family 2 member 1
243309_at	0.05491	0.000636	-6.23081	0.20127	-0.811923	C15orf65	chromosome 15 open reading frame 65
229623_at	0.05507	0.000639	-6.22501	0.19599	-1.02911	TMEM150C	transmembrane protein 150C
228498_at	0.05507	0.00064	6.22396	0.19503	1.20755
209958_s_at	0.0552	0.000642	-6.21934	0.19082	-0.911887	BBS9	Bardet-Biedl syndrome 9
219825_at	0.0552	0.000643	6.21773	0.18935	1.63959	CYP26B1	cytochrome P450 family 26 subfamily B member 1
234211_at	0.05529	0.000646	6.21255	0.18463	2.39851
228733_at	0.05529	0.000646	6.2124	0.18449	0.729591	PUSL1	pseudouridylate synthase-like 1
226282_at	0.05596	0.000655	-6.19719	0.17059	-1.2872	PTPN14	protein tyrosine phosphatase, non-receptor type 14
226226_at	0.05611	0.000658	-6.19248	0.16629	-0.986108	TMEM45B	transmembrane protein 45B
240564_x_at	0.05623	0.000661	6.18759	0.16181	1.93082
201516_at	0.05623	0.000661	6.18674	0.16104	0.713295	SRM	spermidine synthase
234204_at	0.05652	0.000666	6.17923	0.15416	2.6107
1553989_a_at	0.05652	0.000669	6.17364	0.14903	1.61632	ATP6V1C2	ATPase H+ transporting V1 subunit C2
228514_at	0.05652	0.000671	6.1704	0.14606	2.32867
219026_s_at	0.05652	0.000671	-6.17014	0.14582	-1.53411	RASAL2	RAS protein activator like 2
1556675_s_at	0.05652	0.000671	6.16982	0.14553	1.42911	LINC01016	long intergenic non-protein coding RNA 1016
227396_at	0.05652	0.000672	-6.16854	0.14435	-0.994777	PTPRJ	protein tyrosine phosphatase, receptor type J
205225_at	0.05652	0.000674	-6.16618	0.14218	-0.91952	ESR1	estrogen receptor 1
223441_at	0.05652	0.000674	-6.16577	0.1418	-0.80752	SLC17A5	solute carrier family 17 member 5
203910_at	0.05652	0.000674	-6.16508	0.14117	-0.75437	ARHGAP29	Rho GTPase activating protein 29
208226_x_at	0.05652	0.000676	-6.16153	0.1379	-2.14552	ADAM22	ADAM metallopeptidase domain 22
200704_at	0.05652	0.000676	-6.16147	0.13785	-0.80069	LITAF	lipopolysaccharide induced TNF factor
1555270_a_at	0.05652	0.000677	6.16038	0.13685	1.61422	WFS1	wolframin ER transmembrane glycoprotein
225564_at	0.05677	0.000681	6.15381	0.13081	0.885547	SPATA13	spermatogenesis associated 13
203185_at	0.05681	0.000683	6.15098	0.1282	1.34731	RASSF2	Ras association domain family member 2
201674_s_at	0.05681	0.000684	6.14914	0.12651	0.971438	AKAP1	A-kinase anchoring protein 1
203407_at	0.05681	0.000687	-6.1448	0.12251	-0.799528	PPL	periplakin
219863_at	0.05681	0.000687	6.14473	0.12244	0.815859	HERC5	HECT and RLD domain containing E3 ubiquitin protein ligase 5
220180_at	0.05681	0.000687	-6.14455	0.12228	-2.34589	CCDC68	coiled-coil domain containing 68
201873_s_at	0.05687	0.000689	6.14177	0.11972	0.763827	ABCE1	ATP binding cassette subfamily E member 1
227753_at	0.0569	0.000693	-6.13398	0.11253	-1.27681	TMEM139	transmembrane protein 139
209380_s_at	0.0569	0.000694	-6.13258	0.11125	-0.848457	ABCC5	ATP binding cassette subfamily C member 5
232472_at	0.0569	0.000695	6.13177	0.1105	1.63016
201661_s_at	0.0569	0.000695	-6.13127	0.11004	-0.760607	ACSL3	acyl-CoA synthetase long-chain family member 3
206463_s_at	0.0569	0.000695	6.13097	0.10976	1.17106	DHRS2	dehydrogenase/reductase 2
239991_at	0.0569	0.000696	-6.13016	0.10901	-1.16071
206154_at	0.0569	0.000697	6.12892	0.10786	2.11476	RLBP1	retinaldehyde binding protein 1
204519_s_at	0.0569	0.000697	-6.12775	0.10679	-0.925322	PLLP	plasmolipin
227228_s_at	0.05722	0.000704	6.11771	0.09751	1.11519	CCDC88C	coiled-coil domain containing 88C
219105_x_at	0.05722	0.000704	6.11737	0.09719	1.03603	ORC6	origin recognition complex subunit 6
213276_at	0.05722	0.000704	6.1167	0.09658	1.13046	CAMK2B	calcium/calmodulin dependent protein kinase II beta
203865_s_at	0.05744	0.000708	6.11083	0.09114	0.883564	ADARB1	adenosine deaminase, RNA specific B1
1568609_s_at	0.05761	0.000711	-6.10556	0.08626	-0.780981	LOC103091866///LINC00623///LINC01138///LINC00869	uncharacterized LOC103091866///long intergenic non-protein coding RNA 623///long intergenic non-protein coding RNA 1138///long intergenic non-protein coding RNA 869
213142_x_at	0.05761	0.000712	-6.10432	0.08511	-0.859065	GSAP	gamma-secretase activating protein
210448_s_at	0.05787	0.000717	6.09776	0.07903	0.973567	P2RX5	purinergic receptor P2X 5
223204_at	0.05793	0.000718	-6.09496	0.07643	-0.910984	FAM198B	family with sequence similarity 198 member B
1569034_a_at	0.0582	0.000723	6.08744	0.06945	0.78298	LOC440864///MSH6	uncharacterized LOC440864///mutS homolog 6
212353_at	0.0582	0.000724	-6.08651	0.06859	-0.775888	SULF1	sulfatase 1
221606_s_at	0.0583	0.000727	-6.08185	0.06425	-1.00405	HMGN5	high mobility group nucleosome binding domain 5
244475_at	0.0583	0.000727	6.08148	0.06391	0.986127
227806_at	0.05834	0.000729	6.07861	0.06124	1.19343	C16orf74	chromosome 16 open reading frame 74
202193_at	0.05834	0.00073	-6.0774	0.06012	-0.79649	LIMK2	LIM domain kinase 2
225996_at	0.05841	0.000732	6.0746	0.05751	1.27896	LONRF2	LON peptidase N-terminal domain and ring finger 2
234427_at	0.05844	0.000734	6.07072	0.0539	3.12992	YME1L1	YME1 like 1 ATPase
220329_s_at	0.05844	0.000734	-6.07068	0.05387	-0.795196	RMND1	required for meiotic nuclear division 1 homolog
220651_s_at	0.05882	0.000742	6.05997	0.04388	0.998193	MCM10	minichromosome maintenance 10 replication initiation factor
228104_at	0.05882	0.000742	6.05924	0.0432	1.83697	PLXNA4	plexin A4
212424_at	0.05882	0.000742	6.05888	0.04287	0.856726	PDCD11	programmed cell death 11
210625_s_at	0.059	0.000746	6.0536	0.03794	1.08349	AKAP1	A-kinase anchoring protein 1
201695_s_at	0.059	0.000747	6.0516	0.03607	1.04421	PNP	purine nucleoside phosphorylase
226224_at	0.059	0.000748	6.05075	0.03528	0.686387	FOXK2	forkhead box K2
238449_at	0.05909	0.00075	6.04759	0.03233	1.14781	SMG1P5	SMG1P5, nonsense mediated mRNA decay associated PI3K related kinase pseudogene 5
218708_at	0.05974	0.000759	6.03395	0.01957	0.785483	NXT1	nuclear transport factor 2 like export factor 1
1552677_a_at	0.05981	0.000762	-6.03023	0.01609	-2.06146	DIP2A	disco interacting protein 2 homolog A
223240_at	0.05981	0.000763	-6.02914	0.01507	-0.718074	FBXO8	F-box protein 8
231410_at	0.05981	0.000764	-6.0274	0.01343	-2.30957
224061_at	0.05981	0.000765	6.02643	0.01253	2.59572	INMT	indolethylamine N-methyltransferase
1554666_at	0.05993	0.000767	6.02262	0.00896	2.94846	LOC100130950	uncharacterized LOC100130950
222953_at	0.06062	0.000777	-6.0085	-0.0043	-1.83855	GPR83	G protein-coupled receptor 83
1558428_at	0.06077	0.00078	-6.00431	-0.00824	-2.88113	ALS2CR11	amyotrophic lateral sclerosis 2 chromosome region candidate 11
219377_at	0.06096	0.000784	-5.9994	-0.01285	-0.774582	GAREM1	GRB2 associated regulator of MAPK1 subtype 1
205029_s_at	0.061	0.000786	5.99704	-0.01507	3.00029	FABP7	fatty acid binding protein 7
210322_x_at	0.0612	0.000789	5.99193	-0.01988	1.25564	UTY	ubiquitously transcribed tetratricopeptide repeat containing, Y-linked
202039_at	0.06144	0.000794	5.98595	-0.02552	0.835634	MYO18A///TIAF1	myosin XVIIIA///TGFB1-induced anti-apoptotic factor 1
225589_at	0.06144	0.000797	-5.98175	-0.02948	-0.936273	SH3RF1	SH3 domain containing ring finger 1
201669_s_at	0.06144	0.000797	-5.9815	-0.02971	-1.03942	MARCKS	myristoylated alanine rich protein kinase C substrate
219528_s_at	0.06144	0.000797	5.98064	-0.03052	1.02142	BCL11B	B-cell CLL/lymphoma 11B
232546_at	0.06144	0.000801	-5.97597	-0.03493	-1.67048	TP73	tumor protein p73
210096_at	0.06144	0.000803	-5.97339	-0.03737	-0.876043	CYP4B1	cytochrome P450 family 4 subfamily B member 1
202436_s_at	0.06144	0.000803	5.97273	-0.03799	0.862996	CYP1B1	cytochrome P450 family 1 subfamily B member 1
1563502_at	0.06144	0.000803	5.97257	-0.03814	2.01431	ZDHHC2	zinc finger DHHC-type containing 2
231018_at	0.06144	0.000804	-5.97207	-0.03861	-1.14131	PALM3	paralemmin 3
212336_at	0.06144	0.000804	5.97114	-0.03949	1.25579	EPB41L1	erythrocyte membrane protein band 4.1 like 1
221864_at	0.06144	0.000805	-5.97098	-0.03965	-0.942045	ORAI3	ORAI calcium release-activated calcium modulator 3
225673_at	0.06191	0.000812	-5.96067	-0.04939	-0.758571	MYADM	myeloid associated differentiation marker
203622_s_at	0.06191	0.000813	5.95963	-0.05037	0.767572	PNO1	partner of NOB1 homolog
227792_at	0.06198	0.000815	-5.95691	-0.05294	-0.877917	ITPRIPL2	inositol 1,4,5-trisphosphate receptor interacting protein like 2
229180_at	0.06204	0.000817	5.95441	-0.05531	2.64666	WWC1	WW and C2 domain containing 1
207981_s_at	0.06217	0.00082	-5.95061	-0.05891	-2.5422	ESRRG	estrogen related receptor gamma
1558322_a_at	0.0627	0.000829	-5.93799	-0.07088	-1.65237	PAQR9	progestin and adipoQ receptor family member 9
217681_at	0.0627	0.000831	-5.93581	-0.07295	-2.80582	WNT7B	Wnt family member 7B
206822_s_at	0.0627	0.000832	-5.93476	-0.07395	-2.07321	L3MBTL1	l(3)mbt-like 1 (Drosophila)
223551_at	0.0627	0.000832	5.93441	-0.07428	0.713626	PKIB	protein kinase (cAMP-dependent, catalytic) inhibitor beta
218289_s_at	0.0627	0.000833	-5.93396	-0.0747	-0.836853	UBA5	ubiquitin like modifier activating enzyme 5
231034_s_at	0.06286	0.000836	5.92968	-0.07878	0.896058	NHSL1	NHS like 1
207717_s_at	0.06294	0.000839	-5.92567	-0.08258	-0.834317	PKP2	plakophilin 2
212305_s_at	0.06294	0.000839	-5.92527	-0.08296	-0.882262	MIA3	MIA family member 3, ER export factor
220992_s_at	0.06317	0.000843	-5.91999	-0.08799	-1.08468	TRMT1L	tRNA methyltransferase 1 like
204275_at	0.06321	0.000845	5.91735	-0.0905	0.793153	CAPN15	calpain 15
227732_at	0.06321	0.000846	-5.9163	-0.09149	-0.767367	ATXN7L1	ataxin 7 like 1
240748_at	0.06362	0.000853	5.90784	-0.09956	1.86117
211985_s_at	0.06383	0.000857	5.90281	-0.10435	0.861167	CALM3///CALM2///CALM1	calmodulin 3///calmodulin 2///calmodulin 1
211913_s_at	0.06411	0.000862	5.89662	-0.11026	1.10989	MERTK	MER proto-oncogene, tyrosine kinase
225846_at	0.06448	0.000868	-5.88887	-0.11767	-0.669559	ESRP1	epithelial splicing regulatory protein 1
221609_s_at	0.06448	0.000869	-5.88748	-0.119	-2.90867	WNT6	Wnt family member 6
242722_at	0.06474	0.000874	-5.88128	-0.12492	-1.87739	LMO7	LIM domain 7
239680_at	0.06474	0.000875	5.87981	-0.12634	1.48503	WDR76	WD repeat domain 76
1553613_s_at	0.06474	0.000876	5.87885	-0.12725	1.27564	FOXC1	forkhead box C1
208657_s_at	0.06479	0.000878	5.87664	-0.12936	0.982453	SEPT9	septin 9
213659_at	0.06483	0.00088	-5.87444	-0.13147	-0.808281	ZNF75D	zinc finger protein 75D
225806_at	0.06486	0.000883	-5.87095	-0.13482	-0.682475	AJUBA	ajuba LIM protein
226022_at	0.06486	0.000883	-5.8707	-0.13505	-0.906902	SASH1	SAM and SH3 domain containing 1
201242_s_at	0.06486	0.000885	-5.86824	-0.13742	-0.6887	ATP1B1	ATPase Na+/K+ transporting subunit beta 1
211996_s_at	0.06486	0.000886	5.86749	-0.13813	0.849677	LOC101060275///NPIPA5///NPIPB5///NPIPB11///LOC613037///NPIPB4///NPIPB3	putative NPIP-like protein LOC613037///nuclear pore complex interacting protein family member A5///nuclear pore complex interacting protein family member B5///nuclear pore complex interacting protein family member B11///nuclear pore complex interacting protein member///nuclear pore complex interacting protein family member B4///nuclear pore complex interacting protein family member B3
217784_at	0.06486	0.000887	5.86628	-0.1393	0.901451	YKT6	YKT6 v-SNARE homolog (S. cerevisiae)
243063_at	0.06486	0.000887	-5.86531	-0.14022	-2.31507
244877_at	0.06488	0.000889	5.86363	-0.14183	1.08764	GPR173	G protein-coupled receptor 173
242486_at	0.06493	0.000891	5.86134	-0.14403	0.774195
229103_at	0.06501	0.000893	-5.85851	-0.14675	-1.5028	LOC101929777///WNT3	uncharacterized LOC101929777///Wnt family member 3
225600_at	0.06531	0.0009	-5.85077	-0.15418	-0.828112	TRIQK	triple QxxK/R motif containing
223759_s_at	0.06531	0.0009	5.85076	-0.1542	0.822223	GSG2	germ cell associated 2, haspin
212989_at	0.06538	0.000902	-5.8474	-0.15742	-0.772794	SGMS1	sphingomyelin synthase 1
228463_at	0.06538	0.000904	-5.84596	-0.15881	-1.06162	FOXA3	forkhead box A3
242181_at	0.06538	0.000904	5.8454	-0.15935	0.940541
228942_s_at	0.0654	0.000905	5.84373	-0.16095	2.58664	DAB2IP	DAB2 interacting protein
203303_at	0.06557	0.00091	5.83854	-0.16595	0.660824	DYNLT3	dynein light chain Tctex-type 3
223836_at	0.06557	0.00091	5.83805	-0.16642	3.00189	FGFBP2	fibroblast growth factor binding protein 2
242509_at	0.06586	0.000916	5.83137	-0.17285	1.50458
211951_at	0.06586	0.000917	5.83055	-0.17364	0.704732	NOLC1	nucleolar and coiled-body phosphoprotein 1
213555_at	0.06587	0.000918	-5.82904	-0.1751	-0.984939	RWDD2A	RWD domain containing 2A
224392_s_at	0.06589	0.000919	5.82736	-0.17672	1.07897	OPN3	opsin 3
213388_at	0.06594	0.000921	-5.825	-0.179	-0.94683	LOC101930416///LOC101929792///LOC100996724///PDE4DIP	myomegalin-like///uncharacterized LOC101929792///phosphodiesterase 4D interacting protein-like///phosphodiesterase 4D interacting protein
1556513_at	0.06594	0.000923	5.82367	-0.18028	1.82224	ZNF573	zinc finger protein 573
226001_at	0.06594	0.000925	-5.82141	-0.18247	-0.799193	KLHL5	kelch like family member 5
205367_at	0.06594	0.000925	5.82091	-0.18295	0.771601	SH2B2	SH2B adaptor protein 2
220945_x_at	0.06601	0.000927	-5.81824	-0.18553	-0.810835	MANSC1	MANSC domain containing 1
203256_at	0.06601	0.000928	-5.81704	-0.18668	-0.785083	CDH3	cadherin 3
220524_at	0.06601	0.000931	-5.81403	-0.18959	-1.66035	EPB41L4B	erythrocyte membrane protein band 4.1 like 4B
221521_s_at	0.06601	0.000932	5.81277	-0.19081	0.770972	GINS2	GINS complex subunit 2
229926_at	0.06601	0.000933	5.81177	-0.19177	1.11078	MIR3682	microRNA 3682
234331_s_at	0.06601	0.000933	-5.81143	-0.1921	-1.55216	FAM84A	family with sequence similarity 84 member A
203999_at	0.06601	0.000934	-5.81013	-0.19336	-0.79371	SYT1	synaptotagmin 1
218868_at	0.0666	0.000944	5.79921	-0.20393	0.66819	ACTR3B	ARP3 actin related protein 3 homolog B
230900_at	0.06675	0.000948	5.79516	-0.20785	2.92719	CCDC110	coiled-coil domain containing 110
219266_at	0.06675	0.000949	-5.79378	-0.20918	-0.869155	ZNF350	zinc finger protein 350
216836_s_at	0.06675	0.00095	-5.79237	-0.21055	-0.794308	ERBB2	erb-b2 receptor tyrosine kinase 2
200875_s_at	0.06675	0.000951	5.79147	-0.21143	0.754244	MIR1292///SNORD110///SNORD86///SNORD57///NOP56	microRNA 1292///small nucleolar RNA, C/D box 110///small nucleolar RNA, C/D box 86///small nucleolar RNA, C/D box 57///NOP56 ribonucleoprotein
242245_at	0.06676	0.000954	-5.78854	-0.21426	-0.790477
1564323_at	0.06676	0.000954	5.78853	-0.21428	1.42681	LOC101928405	uncharacterized LOC101928405
212263_at	0.06682	0.000956	-5.78593	-0.2168	-0.709532	QKI	QKI, KH domain containing RNA binding
233361_at	0.06682	0.000957	5.78483	-0.21786	1.44294	ANKRD44	ankyrin repeat domain 44
222680_s_at	0.0672	0.000964	5.77681	-0.22565	0.773006	DTL	denticleless E3 ubiquitin protein ligase homolog
202525_at	0.0672	0.000966	-5.77507	-0.22734	-0.832475	PRSS8	protease, serine 8
228115_at	0.0672	0.000966	-5.77453	-0.22787	-1.23743	GAREM1	GRB2 associated regulator of MAPK1 subtype 1
211195_s_at	0.0672	0.000967	5.77352	-0.22884	2.17101	TP63	tumor protein p63
212298_at	0.06741	0.000972	-5.76879	-0.23345	-0.983515	NRP1	neuropilin 1
226286_at	0.06743	0.000974	-5.76664	-0.23554	-1.38465	ELMOD3	ELMO domain containing 3
202376_at	0.06743	0.000974	5.76576	-0.2364	0.814754	SERPINA3	serpin family A member 3
230658_at	0.06774	0.00098	5.75956	-0.24242	2.46204	SLC7A2	solute carrier family 7 member 2
235117_at	0.06788	0.000985	5.75398	-0.24786	0.748161	CHAC2	ChaC cation transport regulator homolog 2
222699_s_at	0.06788	0.000986	-5.75366	-0.24818	-0.829194	PLEKHF2	pleckstrin homology and FYVE domain containing 2
238361_s_at	0.06788	0.000986	5.75341	-0.24842	3.19641
212265_at	0.06798	0.000989	-5.74993	-0.25181	-0.720222	QKI	QKI, KH domain containing RNA binding
219032_x_at	0.06798	0.00099	5.74922	-0.25251	0.819059	OPN3	opsin 3
232946_s_at	0.06807	0.000992	5.74655	-0.25511	0.688749	NADSYN1	NAD synthetase 1
218782_s_at	0.06817	0.000995	5.7435	-0.25808	0.653873	ATAD2	ATPase family, AAA domain containing 2
233496_s_at	0.06817	0.000996	-5.74228	-0.25928	-0.905667	CFL2	cofilin 2
212616_at	0.0684	0.001	5.7375	-0.26395	0.873924	CHD9	chromodomain helicase DNA binding protein 9
228249_at	0.06867	0.00101	-5.73198	-0.26934	-0.725177	C11orf74	chromosome 11 open reading frame 74
45633_at	0.06908	0.00101	5.72441	-0.27674	0.981263	GINS3	GINS complex subunit 3
225470_at	0.06913	0.00102	5.72232	-0.27879	0.698221	NUP35	nucleoporin 35
215426_at	0.06922	0.00102	5.71912	-0.28193	0.98297	ZCCHC14	zinc finger CCHC-type containing 14
205896_at	0.06922	0.00102	5.71831	-0.28272	0.844059	SLC22A4	solute carrier family 22 member 4
213245_at	0.06969	0.00103	5.70985	-0.29102	0.961782	ADCY1	adenylate cyclase 1
204365_s_at	0.06972	0.00103	5.70686	-0.29395	1.19752	REEP1	receptor accessory protein 1
203221_at	0.06972	0.00103	-5.70545	-0.29533	-0.721219	TLE1	transducin like enhancer of split 1
214251_s_at	0.06972	0.00103	-5.70452	-0.29624	-2.13009	NUMA1	nuclear mitotic apparatus protein 1
212262_at	0.06972	0.00103	-5.7042	-0.29656	-0.663677	QKI	QKI, KH domain containing RNA binding
204526_s_at	0.0699	0.00104	-5.69979	-0.30089	-0.79431	TBC1D8	TBC1 domain family member 8
206359_at	0.0699	0.00104	-5.69899	-0.30168	-1.54696	SOCS3	suppressor of cytokine signaling 3
241706_at	0.06994	0.00104	5.69704	-0.30359	2.78414	CPNE8	copine 8
1554572_a_at	0.07004	0.00104	5.69433	-0.30625	0.796419	SUV39H2	suppressor of variegation 3-9 homolog 2
236551_at	0.07021	0.00105	-5.69038	-0.31013	-0.966915	ZNF311	zinc finger protein 311
205071_x_at	0.07031	0.00105	-5.68678	-0.31367	-0.900839	XRCC4	X-ray repair cross complementing 4
237762_at	0.07031	0.00105	5.68641	-0.31404	2.22347
221779_at	0.07054	0.00106	5.68173	-0.31865	1.64522	MICALL1	MICAL like 1
238646_at	0.07087	0.00106	-5.67513	-0.32515	-0.796956
219995_s_at	0.07087	0.00106	-5.67421	-0.32606	-1.29979	ZNF750	zinc finger protein 750
225897_at	0.07111	0.00107	-5.6693	-0.33091	-0.720214	MARCKS	myristoylated alanine rich protein kinase C substrate
216321_s_at	0.07111	0.00107	-5.66674	-0.33343	-1.18874	NR3C1	nuclear receptor subfamily 3 group C member 1
226363_at	0.07111	0.00107	-5.66576	-0.33439	-0.935255	ABCC5	ATP binding cassette subfamily C member 5
214794_at	0.07111	0.00107	5.6656	-0.33455	0.642936	PA2G4	proliferation-associated 2G4
211450_s_at	0.07127	0.00108	5.6608	-0.3393	0.695571	MSH6	mutS homolog 6
233609_at	0.07127	0.00108	-5.65851	-0.34155	-1.03737	PTPRK	protein tyrosine phosphatase, receptor type K
238029_s_at	0.07127	0.00108	-5.65828	-0.34178	-0.79402	SLC16A14	solute carrier family 16 member 14
204133_at	0.07127	0.00108	5.65771	-0.34235	1.32176	RRP9	ribosomal RNA processing 9, small subunit (SSU) processome component, homolog (yeast)
212935_at	0.07127	0.00108	5.65701	-0.34304	1.22031	MCF2L	MCF.2 cell line derived transforming sequence like
230527_at	0.07159	0.00109	-5.65101	-0.34897	-0.865601	LOC101926907	uncharacterized LOC101926907
218815_s_at	0.07183	0.00109	5.64629	-0.35364	0.957884	TMEM51	transmembrane protein 51
212798_s_at	0.072	0.0011	-5.64216	-0.35773	-0.864307	ANKMY2	ankyrin repeat and MYND domain containing 2
205185_at	0.072	0.0011	-5.64031	-0.35957	-1.55866	SPINK5	serine peptidase inhibitor, Kazal type 5
209900_s_at	0.072	0.0011	5.64001	-0.35987	1.34215	SLC16A1	solute carrier family 16 member 1
218984_at	0.07218	0.0011	5.63581	-0.36402	0.67984	PUS7	pseudouridylate synthase 7 (putative)
225344_at	0.07218	0.00111	-5.63349	-0.36633	-0.676985	NCOA7	nuclear receptor coactivator 7
215127_s_at	0.07218	0.00111	-5.63172	-0.36808	-1.03464	RBMS1	RNA binding motif single stranded interacting protein 1
220987_s_at	0.07218	0.00111	-5.63127	-0.36853	-0.76047	NUAK2///AKIP1	NUAK family kinase 2///A-kinase interacting protein 1
219854_at	0.07218	0.00111	-5.63122	-0.36858	-0.697276	ZNF14	zinc finger protein 14
204364_s_at	0.0722	0.00111	5.62968	-0.37011	1.27702	REEP1	receptor accessory protein 1
223229_at	0.0722	0.00111	5.62851	-0.37127	0.752466	UBE2T	ubiquitin conjugating enzyme E2 T
218882_s_at	0.0722	0.00111	5.62724	-0.37253	0.720151	WDR3	WD repeat domain 3
211000_s_at	0.07258	0.00112	-5.62058	-0.37914	-1.93955	IL6ST	interleukin 6 signal transducer
212028_at	0.0729	0.00113	5.61472	-0.38496	0.667984	RBM25	RNA binding motif protein 25
222703_s_at	0.07291	0.00113	5.6134	-0.38628	0.772079	YRDC	yrdC N6-threonylcarbamoyltransferase domain containing
224840_at	0.07355	0.00114	5.60314	-0.39649	0.715656	FKBP5	FK506 binding protein 5
209189_at	0.07398	0.00115	5.59582	-0.40378	1.48322	FOS	Fos proto-oncogene, AP-1 transcription factor subunit
225685_at	0.07402	0.00115	-5.59253	-0.40707	-1.21948	CDC42EP3	CDC42 effector protein 3
203567_s_at	0.07402	0.00115	5.59206	-0.40754	0.923438	TRIM38	tripartite motif containing 38
209102_s_at	0.07402	0.00115	-5.59138	-0.40822	-0.802705	HBP1	HMG-box transcription factor 1
232199_at	0.07402	0.00115	-5.58954	-0.41005	-2.05876	PPP1R3F	protein phosphatase 1 regulatory subunit 3F
1557841_at	0.07402	0.00115	5.5891	-0.41049	1.66973	LOC101926915	uncharacterized LOC101926915
228033_at	0.07406	0.00116	5.58735	-0.41223	0.89652	E2F7	E2F transcription factor 7
221967_at	0.07421	0.00116	-5.58367	-0.41591	-0.957808	NXPH4	neurexophilin 4
1553082_at	0.07421	0.00116	5.58284	-0.41674	1.73297	CRYGN	crystallin gamma N
201505_at	0.07438	0.00116	-5.5793	-0.42028	-0.826666	LAMB1	laminin subunit beta 1
218700_s_at	0.07448	0.00117	-5.57665	-0.42293	-0.876192	RAB29	RAB29, member RAS oncogene family
205415_s_at	0.07451	0.00117	-5.57453	-0.42505	-0.666228	ATXN3	ataxin 3
227337_at	0.07451	0.00117	5.57382	-0.42576	0.814304	ANKRD37	ankyrin repeat domain 37
202133_at	0.07458	0.00117	-5.57165	-0.42793	-0.774309	WWTR1	WW domain containing transcription regulator 1
203149_at	0.07462	0.00118	-5.56891	-0.43067	-0.800249	NECTIN2	nectin cell adhesion molecule 2
203780_at	0.07462	0.00118	-5.56838	-0.4312	-1.10148	MPZL2	myelin protein zero like 2
202386_s_at	0.07462	0.00118	-5.56653	-0.43306	-0.724738	KIAA0430	KIAA0430
205792_at	0.07462	0.00118	5.56586	-0.43372	3.14767	WISP2	WNT1 inducible signaling pathway protein 2
228442_at	0.07462	0.00118	-5.56512	-0.43446	-0.90795	NFATC2	nuclear factor of activated T-cells 2
213262_at	0.07468	0.00118	5.56204	-0.43755	0.800368	SACS	sacsin molecular chaperone
206600_s_at	0.07468	0.00118	-5.56181	-0.43778	-0.819212	SLC16A5	solute carrier family 16 member 5
1560418_at	0.07468	0.00119	5.55991	-0.43969	1.22139	CEP57L1	centrosomal protein 57 like 1
219154_at	0.07468	0.00119	5.55887	-0.44073	1.74495	TMEM120B	transmembrane protein 120B
225265_at	0.07468	0.00119	-5.55758	-0.44202	-0.906459	RBMS1	RNA binding motif single stranded interacting protein 1
241323_at	0.07468	0.00119	-5.55723	-0.44237	-1.41378
223168_at	0.07481	0.00119	5.55413	-0.44548	0.915868	RHOU	ras homolog family member U
236800_at	0.07481	0.0012	-5.55196	-0.44765	-1.64673	UCMA	upper zone of growth plate and cartilage matrix associated
211518_s_at	0.07481	0.0012	-5.55183	-0.44779	-2.39329	BMP4	bone morphogenetic protein 4
221843_s_at	0.07529	0.00121	-5.54393	-0.45572	-0.921871	TLDC1	TBC/LysM-associated domain containing 1
1554438_at	0.07529	0.00121	-5.54294	-0.45672	-1.72409	KIAA1217	KIAA1217
212472_at	0.07529	0.00121	5.54169	-0.45797	0.93485	MICAL2	microtubule associated monooxygenase, calponin and LIM domain containing 2
217339_x_at	0.0755	0.00121	5.53708	-0.4626	1.42047	CTAG1A///CTAG1B	cancer/testis antigen 1A///cancer/testis antigen 1B
241654_at	0.0755	0.00121	5.53656	-0.46313	2.41402
200706_s_at	0.07569	0.00122	-5.53286	-0.46685	-0.763422	LITAF	lipopolysaccharide induced TNF factor
204976_s_at	0.07588	0.00122	5.529	-0.47074	0.751179	AMMECR1	Alport syndrome, mental retardation, midface hypoplasia and elliptocytosis chromosomal region gene 1
214410_at	0.07617	0.00123	-5.52326	-0.47652	-2.31025	TRPM1	transient receptor potential cation channel subfamily M member 1
221808_at	0.07617	0.00123	-5.52282	-0.47696	-0.808236	RAB9A	RAB9A, member RAS oncogene family
222312_s_at	0.07674	0.00124	-5.51394	-0.48591	-1.01305
218502_s_at	0.0768	0.00124	-5.5111	-0.48879	-0.763014	TRPS1	transcriptional repressor GATA binding 1
226817_at	0.0768	0.00124	-5.51089	-0.48899	-0.917734	DSC2	desmocollin 2
236090_at	0.07682	0.00125	5.50942	-0.49048	0.999189
242776_at	0.07705	0.00125	-5.5053	-0.49463	-1.54096	ZCCHC6	zinc finger CCHC-type containing 6
223058_at	0.07705	0.00125	-5.50343	-0.49653	-0.79442	FAM107B	family with sequence similarity 107 member B
228850_s_at	0.07705	0.00125	-5.50298	-0.49698	-1.6481	SLIT2	slit guidance ligand 2
236271_at	0.07706	0.00126	5.50172	-0.49825	1.93157	LOC101927085	uncharacterized LOC101927085
218211_s_at	0.07707	0.00126	5.4994	-0.5006	0.665812	MLPH	melanophilin
204881_s_at	0.07707	0.00126	5.49925	-0.50075	0.780587	UGCG	UDP-glucose ceramide glucosyltransferase
232921_at	0.07718	0.00126	-5.4945	-0.50556	-0.862558	KIAA1549	KIAA1549
224218_s_at	0.07718	0.00126	-5.49434	-0.50572	-0.834586	TRPS1	transcriptional repressor GATA binding 1
1561148_at	0.07718	0.00127	-5.49286	-0.50722	-0.926952
210021_s_at	0.07718	0.00127	-5.49274	-0.50734	-1.27942	CCNO	cyclin O
206247_at	0.07718	0.00127	5.49211	-0.50798	1.29658	MICB	MHC class I polypeptide-related sequence B
230935_at	0.07735	0.00127	5.48863	-0.5115	2.60503	HAGLROS	HAGLR opposite strand (non-protein coding)
223059_s_at	0.07745	0.00127	-5.48628	-0.51387	-0.916447	FAM107B	family with sequence similarity 107 member B
222420_s_at	0.07752	0.00128	-5.48247	-0.51774	-0.704837	UBE2H	ubiquitin conjugating enzyme E2 H
1557014_a_at	0.07752	0.00128	-5.48113	-0.5191	-0.913112	FAM201A	family with sequence similarity 201 member A
203438_at	0.07752	0.00128	5.48096	-0.51927	0.661572	STC2	stanniocalcin 2
205278_at	0.07752	0.00128	5.48074	-0.51949	2.13487	GAD1	glutamate decarboxylase 1
211712_s_at	0.07788	0.00129	5.47491	-0.5254	1.56355	ANXA9	annexin A9
225068_at	0.07788	0.00129	-5.47381	-0.52652	-0.643844	KLHL12	kelch like family member 12
210889_s_at	0.07804	0.00129	5.47053	-0.52985	3.58346	FCGR2B	Fc fragment of IgG receptor IIb
218487_at	0.07804	0.0013	-5.4673	-0.53313	-1.06916	ALAD	aminolevulinate dehydratase
205591_at	0.07804	0.0013	5.46452	-0.53596	0.809483	OLFM1	olfactomedin 1
216893_s_at	0.07804	0.0013	-5.46444	-0.53603	-2.11024	COL4A3	collagen type IV alpha 3 chain
212811_x_at	0.07804	0.0013	5.46333	-0.53717	0.810837	SLC1A4	solute carrier family 1 member 4
216212_s_at	0.07804	0.0013	5.46315	-0.53735	0.887549	MIR664B///SNORA56///DKC1	microRNA 664b///small nucleolar RNA, H/ACA box 56///dyskerin pseudouridine synthase 1
235595_at	0.07804	0.0013	-5.46275	-0.53776	-2.14175	ARHGEF2	Rho/Rac guanine nucleotide exchange factor 2
209621_s_at	0.07804	0.0013	5.46272	-0.53778	3.08475	PDLIM3	PDZ and LIM domain 3
219082_at	0.07812	0.00131	-5.45952	-0.54104	-2.19926	CEMP1///AMDHD2	cementum protein 1///amidohydrolase domain containing 2
221684_s_at	0.07812	0.00131	5.45941	-0.54115	2.25252	NYX	nyctalopin
209317_at	0.07812	0.00131	5.45833	-0.54225	0.623723	POLR1C	RNA polymerase I subunit C
206081_at	0.0784	0.00132	-5.45095	-0.54976	-0.92122	SLC24A1	solute carrier family 24 member 1
212364_at	0.0784	0.00132	-5.45013	-0.5506	-0.643192	MYO1B	myosin IB
224903_at	0.0784	0.00132	5.44899	-0.55176	0.648839	UTP4	UTP4, small subunit processome component
207819_s_at	0.0784	0.00132	-5.44876	-0.55199	-1.43018	ABCB4	ATP binding cassette subfamily B member 4
213582_at	0.0784	0.00132	5.44842	-0.55234	1.03825	ATP11A	ATPase phospholipid transporting 11A
227522_at	0.0784	0.00132	-5.44813	-0.55263	-0.625672	CMBL	carboxymethylenebutenolidase homolog
214682_at	0.0784	0.00133	5.44693	-0.55386	2.59605	PKD1P1	polycystin 1, transient receptor potential channel interacting pseudogene 1
1558234_at	0.07842	0.00133	-5.44415	-0.55669	-2.76841	KCNJ2-AS1	KCNJ2 antisense RNA 1 (head to head)
223924_at	0.07842	0.00133	-5.44355	-0.5573	-0.937556	TTC25	tetratricopeptide repeat domain 25
225917_at	0.07842	0.00133	-5.44339	-0.55746	-0.684255	ATF7IP	activating transcription factor 7 interacting protein
1559264_at	0.07847	0.00134	-5.43798	-0.56298	-1.628	LACTB2-AS1	LACTB2 antisense RNA 1
213039_at	0.07847	0.00134	5.43767	-0.56329	0.910533	ARHGEF18	Rho/Rac guanine nucleotide exchange factor 18
225573_at	0.07847	0.00134	-5.43704	-0.56394	-1.09408	NPHP3-ACAD11///ACAD11///NPHP3	NPHP3-ACAD11 readthrough (NMD candidate)///acyl-CoA dehydrogenase family member 11///nephronophthisis 3 (adolescent)
209211_at	0.07847	0.00134	-5.43699	-0.56399	-0.712484	KLF5	Kruppel like factor 5
221675_s_at	0.07847	0.00134	5.43527	-0.56574	0.81216	CHPT1	choline phosphotransferase 1
229292_at	0.07847	0.00134	-5.43501	-0.56601	-0.681643	EPB41L5	erythrocyte membrane protein band 4.1 like 5
226771_at	0.07847	0.00134	-5.4344	-0.56663	-0.786546	ATP8B2	ATPase phospholipid transporting 8B2
222421_at	0.07847	0.00134	-5.43409	-0.56695	-0.838139	UBE2H	ubiquitin conjugating enzyme E2 H
218331_s_at	0.07851	0.00135	5.42851	-0.57265	0.877148	FAM208B	family with sequence similarity 208 member B
212124_at	0.07851	0.00135	5.42808	-0.57308	0.707259	ZMIZ1	zinc finger MIZ-type containing 1
223757_at	0.07851	0.00135	5.42769	-0.57348	2.08661	DIO3OS	DIO3 opposite strand/antisense RNA (head to head)
231270_at	0.07851	0.00135	-5.42756	-0.57362	-1.22774	LOC100507258///CA13	uncharacterized LOC100507258///carbonic anhydrase 13
1554652_s_at	0.07851	0.00135	5.42742	-0.57376	2.67824	MAST4	microtubule associated serine/threonine kinase family member 4
1553117_a_at	0.07851	0.00135	-5.42644	-0.57476	-0.73897	STK38	serine/threonine kinase 38
1560305_x_at	0.07851	0.00135	5.426	-0.57521	1.89696	FKBP4	FK506 binding protein 4
228401_at	0.07854	0.00135	5.42458	-0.57666	0.849655	ATAD2	ATPase family, AAA domain containing 2
218804_at	0.07864	0.00136	5.42128	-0.58004	1.98283	ANO1	anoctamin 1
239012_at	0.07864	0.00136	-5.41941	-0.58195	-1.71942	RNF144B	ring finger protein 144B
236280_at	0.07864	0.00136	-5.41717	-0.58424	-1.98385	P2RY10	purinergic receptor P2Y10
205428_s_at	0.07864	0.00136	5.41711	-0.5843	0.925904	CALB2	calbindin 2
201042_at	0.07864	0.00136	5.41701	-0.5844	3.83548	TGM2	transglutaminase 2
215579_at	0.07864	0.00137	5.41641	-0.58501	2.1261	APOBEC3G	apolipoprotein B mRNA editing enzyme catalytic subunit 3G
1560738_at	0.07864	0.00137	5.41548	-0.58596	1.07323
1552716_at	0.07864	0.00137	-5.41464	-0.58683	-0.984392	SPEF2	sperm flagellar 2
1553260_s_at	0.07869	0.00137	5.41294	-0.58856	4.45112	ALS2CR11	amyotrophic lateral sclerosis 2 chromosome region candidate 11
236725_at	0.07869	0.00137	5.41138	-0.59016	1.03694	WWC1	WW and C2 domain containing 1
209681_at	0.07869	0.00137	5.41088	-0.59067	0.65939	SLC19A2	solute carrier family 19 member 2
1552937_s_at	0.07873	0.00138	5.40914	-0.59246	0.816997	ATRIP///TREX1	ATR interacting protein///three prime repair exonuclease 1
1556432_at	0.07873	0.00138	5.40785	-0.59377	2.18805
228400_at	0.07873	0.00138	-5.40653	-0.59513	-0.734174	SHROOM3	shroom family member 3
226213_at	0.07873	0.00138	-5.40608	-0.59559	-0.64932	ERBB3	erb-b2 receptor tyrosine kinase 3
1556579_s_at	0.07882	0.00138	5.40358	-0.59816	0.883358	IGSF10	immunoglobulin superfamily member 10
214620_x_at	0.07882	0.00138	-5.40278	-0.59897	-0.883467	PAM	peptidylglycine alpha-amidating monooxygenase
1568852_x_at	0.07894	0.00139	5.39802	-0.60386	3.41281	LINC01352	long intergenic non-protein coding RNA 1352
209494_s_at	0.07894	0.00139	-5.39775	-0.60413	-0.824458	PATZ1	POZ/BTB and AT hook containing zinc finger 1
1568611_at	0.07894	0.00139	5.3975	-0.6044	1.11785	P4HA2	prolyl 4-hydroxylase subunit alpha 2
234478_at	0.07894	0.00139	5.39704	-0.60486	1.29098
219165_at	0.07946	0.0014	5.3885	-0.61363	1.34873	PDLIM2	PDZ and LIM domain 2
202391_at	0.07946	0.0014	-5.38839	-0.61375	-0.824195	BASP1	brain abundant membrane attached signal protein 1
31846_at	0.07946	0.00141	5.38738	-0.61479	0.632243	RHOD	ras homolog family member D
219073_s_at	0.07952	0.00141	-5.38552	-0.61669	-0.87017	OSBPL10	oxysterol binding protein like 10
1558954_at	0.07958	0.00141	-5.38378	-0.61848	-1.33398	SNORA78	small nucleolar RNA, H/ACA box 78
215111_s_at	0.07977	0.00142	-5.38031	-0.62205	-0.696729	TSC22D1	TSC22 domain family member 1
221712_s_at	0.0798	0.00142	5.37889	-0.62351	0.762108	WDR74	WD repeat domain 74
222883_at	0.07984	0.00142	5.37738	-0.62507	0.799015	COA7	cytochrome c oxidase assembly factor 7 (putative)
1552833_at	0.08012	0.00143	5.37171	-0.6309	1.17593	B3GNT6	UDP-GlcNAc:betaGal beta-1,3-N-acetylglucosaminyltransferase 6
227830_at	0.08012	0.00143	-5.37137	-0.63125	-2.1178	GABRB3	gamma-aminobutyric acid type A receptor beta3 subunit
227379_at	0.08012	0.00143	5.37075	-0.63189	0.692129	MBOAT1	membrane bound O-acyltransferase domain containing 1
201196_s_at	0.08015	0.00143	5.36929	-0.6334	0.896634	AMD1	adenosylmethionine decarboxylase 1
215343_at	0.08047	0.00144	5.36347	-0.63939	1.33599	CCDC88C	coiled-coil domain containing 88C
1552897_a_at	0.08047	0.00144	5.36316	-0.63971	1.11401	KCNG3	potassium voltage-gated channel modifier subfamily G member 3
203968_s_at	0.08053	0.00144	5.36146	-0.64146	1.1235	CDC6	cell division cycle 6
1554440_at	0.08064	0.00145	-5.35854	-0.64448	-1.80898	KIAA0513	KIAA0513
230329_s_at	0.08064	0.00145	-5.358	-0.64503	-0.627075	NUDT6	nudix hydrolase 6
203023_at	0.08104	0.00146	5.35196	-0.65127	0.79852	NOP16	NOP16 nucleolar protein
204137_at	0.08106	0.00146	-5.34953	-0.65378	-0.690024	GPR137B	G protein-coupled receptor 137B
209034_at	0.08106	0.00146	-5.3492	-0.65412	-1.42921	PNRC1	proline rich nuclear receptor coactivator 1
233952_s_at	0.08106	0.00146	5.34865	-0.65469	0.701441	ZBTB21	zinc finger and BTB domain containing 21
242056_at	0.0811	0.00146	-5.34582	-0.65762	-0.691889	TRIM45	tripartite motif containing 45
241338_at	0.0811	0.00147	-5.34369	-0.65982	-1.84576
226974_at	0.0811	0.00147	-5.34367	-0.65984	-0.914606	NEDD4L	neural precursor cell expressed, developmentally down-regulated 4-like, E3 ubiquitin protein ligase
233793_at	0.0811	0.00147	5.34345	-0.66007	2.75705
212621_at	0.0811	0.00147	5.34317	-0.66035	0.749686	NEMP1	nuclear envelope integral membrane protein 1
213712_at	0.08225	0.00149	5.32803	-0.67603	1.28236	ELOVL2	ELOVL fatty acid elongase 2
226066_at	0.08239	0.00149	5.32531	-0.67885	1.03906	MITF	melanogenesis associated transcription factor
209790_s_at	0.0824	0.0015	-5.32364	-0.68057	-0.723731	CASP6	caspase 6
233561_at	0.0824	0.0015	5.32313	-0.68111	1.74791	SH3TC2	SH3 domain and tetratricopeptide repeats 2
218613_at	0.0824	0.0015	-5.32161	-0.68268	-0.837375	PSD3	pleckstrin and Sec7 domain containing 3
217992_s_at	0.0824	0.0015	5.3212	-0.68311	0.856381	EFHD2	EF-hand domain family member D2
231775_at	0.08255	0.00151	5.31837	-0.68604	0.958553	TNFRSF10A	TNF receptor superfamily member 10a
1554470_s_at	0.08257	0.00151	-5.31713	-0.68733	-0.70962	ZBTB44	zinc finger and BTB domain containing 44
236623_at	0.08258	0.00151	-5.31599	-0.68852	-1.00393	ATP1A1-AS1	ATP1A1 antisense RNA 1
228209_at	0.08266	0.00151	-5.31394	-0.69064	-0.662472	LHX4-AS1	LHX4 antisense RNA 1
231505_s_at	0.08307	0.00152	-5.30801	-0.69681	-1.8434	SFXN4	sideroflexin 4
206277_at	0.08339	0.00153	5.30321	-0.7018	1.57272	P2RY2	purinergic receptor P2Y2
236918_s_at	0.08341	0.00153	5.30198	-0.70307	2.58777	LRRC34	leucine rich repeat containing 34
202986_at	0.08349	0.00154	-5.29875	-0.70643	-2.05519	ARNT2	aryl hydrocarbon receptor nuclear translocator 2
218975_at	0.08349	0.00154	5.29854	-0.70665	2.11428	COL5A3	collagen type V alpha 3 chain
212706_at	0.08349	0.00154	-5.29776	-0.70746	-0.700072	LOC102724229///RASA4B///RASA4	uncharacterized LOC102724229///RAS p21 protein activator 4B///RAS p21 protein activator 4
210297_s_at	0.08349	0.00154	5.29674	-0.70853	0.653449	MSMB	microseminoprotein beta
1557458_s_at	0.08349	0.00154	5.29607	-0.70922	0.685486	SHB	SH2 domain containing adaptor protein B
218676_s_at	0.08359	0.00154	-5.29393	-0.71145	-0.738752	PCTP	phosphatidylcholine transfer protein
1555194_at	0.08364	0.00154	5.29235	-0.7131	0.987593
1556666_a_at	0.08389	0.00155	-5.28802	-0.71762	-0.927991	TTC6	tetratricopeptide repeat domain 6
244749_at	0.08389	0.00155	-5.28698	-0.7187	-0.703036	LOC101927204	uncharacterized LOC101927204
222209_s_at	0.08389	0.00155	-5.28635	-0.71935	-0.932001	TMEM135	transmembrane protein 135
208534_s_at	0.08426	0.00156	-5.28096	-0.72497	-1.21221	RASA4B///RASA4CP///RASA4	RAS p21 protein activator 4B///RAS p21 protein activator 4C, pseudogene///RAS p21 protein activator 4
212912_at	0.08431	0.00157	5.27946	-0.72654	0.858621	RPS6KA2	ribosomal protein S6 kinase A2
209048_s_at	0.08442	0.00157	-5.27715	-0.72895	-0.631133	ZMYND8	zinc finger MYND-type containing 8
211483_x_at	0.08446	0.00157	5.27562	-0.73055	1.10377	CAMK2B	calcium/calmodulin dependent protein kinase II beta
219832_s_at	0.08446	0.00157	-5.27471	-0.73149	-0.810579	HOXC13	homeobox C13
1554314_at	0.08472	0.00158	5.27069	-0.73569	0.939474	C6orf141	chromosome 6 open reading frame 141
202149_at	0.08492	0.00158	-5.26736	-0.73918	-0.867489	NEDD9	neural precursor cell expressed, developmentally down-regulated 9
1553266_at	0.08506	0.00159	-5.26473	-0.74192	-2.16544	CNOT6L	CCR4-NOT transcription complex subunit 6 like
238805_at	0.08513	0.00159	-5.26295	-0.74379	-0.803909	HSPB2-C11orf52///C11orf52///HSPB2	HSPB2-C11orf52 readthrough (NMD candidate)///chromosome 11 open reading frame 52///heat shock protein family B (small) member 2
1556123_a_at	0.08594	0.00161	-5.25268	-0.75454	-1.43279	RAB11B-AS1	RAB11B antisense RNA 1
212181_s_at	0.08595	0.00161	-5.2515	-0.75578	-0.62072	NUDT4P1///NUDT4P2///NUDT4	nudix hydrolase 4 pseudogene 1///nudix hydrolase 4 pseudogene 2///nudix hydrolase 4
41220_at	0.08603	0.00161	5.24961	-0.75776	0.691015	SEPT9	septin 9
226895_at	0.08613	0.00162	5.24758	-0.75989	0.680976	NFIC	nuclear factor I C
243179_at	0.0865	0.00163	-5.24212	-0.76561	-1.11697	LOC101928433	uncharacterized LOC101928433
213439_x_at	0.0865	0.00163	5.24095	-0.76685	1.25551	RUNDC3A	RUN domain containing 3A
210859_x_at	0.0865	0.00163	-5.23871	-0.7692	-0.62476	CLN3	CLN3, battenin
204352_at	0.0865	0.00163	-5.23801	-0.76992	-0.719571	TRAF5	TNF receptor associated factor 5
230132_at	0.0865	0.00163	-5.2379	-0.77004	-1.85949	PCAT19	prostate cancer associated transcript 19 (non-protein coding)
235775_at	0.0865	0.00163	-5.23752	-0.77045	-0.688364	TMTC2	transmembrane and tetratricopeptide repeat containing 2
223179_at	0.08669	0.00164	-5.23347	-0.77469	-0.706067	YPEL3	yippee like 3
203238_s_at	0.08669	0.00164	-5.23338	-0.77478	-0.738714	NOTCH3	notch 3
218546_at	0.08674	0.00164	-5.23016	-0.77818	-0.745947	C1orf115	chromosome 1 open reading frame 115
236586_at	0.08674	0.00165	-5.22989	-0.77846	-1.02166
202752_x_at	0.08674	0.00165	-5.22974	-0.77861	-0.946644	SLC7A8	solute carrier family 7 member 8
214046_at	0.08674	0.00165	-5.22904	-0.77934	-1.06802	FUT9	fucosyltransferase 9
225175_s_at	0.08743	0.00167	-5.21775	-0.79123	-0.654802	SLC44A2	solute carrier family 44 member 2
1555250_a_at	0.08743	0.00167	-5.21674	-0.79229	-0.840825	CPEB3	cytoplasmic polyadenylation element binding protein 3
205834_s_at	0.08743	0.00167	5.21644	-0.79261	2.42393	PART1	prostate androgen-regulated transcript 1 (non-protein coding)
214227_at	0.08743	0.00167	5.21611	-0.79295	2.12156
214175_x_at	0.08743	0.00167	5.21584	-0.79324	1.37058	PDLIM4	PDZ and LIM domain 4
241278_at	0.08743	0.00167	5.21349	-0.79572	3.42309
202628_s_at	0.08743	0.00167	-5.21308	-0.79615	-2.0594	SERPINE1	serpin family E member 1
204541_at	0.08743	0.00167	5.21276	-0.79648	1.4153	SEC14L2	SEC14 like lipid binding 2
212295_s_at	0.08743	0.00167	5.21272	-0.79653	0.673276	SLC7A1	solute carrier family 7 member 1
235020_at	0.08817	0.00169	5.20343	-0.80632	0.737346	TAF4B	TATA-box binding protein associated factor 4b
203355_s_at	0.08823	0.00169	-5.20189	-0.80795	-1.1098	PSD3	pleckstrin and Sec7 domain containing 3
214141_x_at	0.08823	0.00169	5.2006	-0.80931	0.621097	SRSF7	serine and arginine rich splicing factor 7
208407_s_at	0.08823	0.0017	-5.19913	-0.81086	-0.652119	TMX2-CTNND1///CTNND1	TMX2-CTNND1 readthrough (NMD candidate)///catenin delta 1
228361_at	0.08823	0.0017	5.19907	-0.81092	0.673717	E2F2	E2F transcription factor 2
200921_s_at	0.08828	0.0017	-5.19752	-0.81256	-0.598021	BTG1	BTG anti-proliferation factor 1
211671_s_at	0.0883	0.0017	-5.19634	-0.81381	-1.03719	NR3C1	nuclear receptor subfamily 3 group C member 1
1564945_at	0.08831	0.0017	5.1953	-0.8149	1.37898	TBX20	T-box 20
212360_at	0.08861	0.00171	5.19106	-0.81938	0.642157	AMPD2	adenosine monophosphate deaminase 2
211651_s_at	0.08872	0.00172	-5.18886	-0.82171	-0.721464	LAMB1	laminin subunit beta 1
224421_x_at	0.08872	0.00172	5.18798	-0.82264	1.99762	PMCHL1	pro-melanin concentrating hormone like 1 (pseudogene)
1555847_a_at	0.08886	0.00173	5.18323	-0.82766	0.629559	MIR24-2///MIR23A///LOC284454	microRNA 24-2///microRNA 23a///uncharacterized LOC284454
210404_x_at	0.08886	0.00173	5.18275	-0.82817	0.995391	CAMK2B	calcium/calmodulin dependent protein kinase II beta
227856_at	0.08886	0.00173	-5.18237	-0.82857	-0.599337	C4orf32	chromosome 4 open reading frame 32
225133_at	0.08886	0.00173	-5.18188	-0.82909	-0.607011	KLF3	Kruppel like factor 3
205781_at	0.08886	0.00173	-5.18178	-0.8292	-0.670401	VPS9D1	VPS9 domain containing 1
204015_s_at	0.08912	0.00173	-5.17804	-0.83316	-0.84256	DUSP4	dual specificity phosphatase 4
219511_s_at	0.08921	0.00174	-5.17585	-0.83548	-1.90666	SNCAIP	synuclein alpha interacting protein
231884_at	0.08921	0.00174	5.17515	-0.83622	2.16078	CNTROB	centrobin, centriole duplication and spindle assembly protein
39705_at	0.08923	0.00174	5.17407	-0.83736	0.680073	SIN3B	SIN3 transcription regulator family member B
220011_at	0.0894	0.00175	5.17127	-0.84032	0.727335	AUNIP	aurora kinase A and ninein interacting protein
218238_at	0.08946	0.00175	5.16971	-0.84198	0.654306	GTPBP4	GTP binding protein 4
226377_at	0.0897	0.00176	5.16616	-0.84575	0.779899	NFIC	nuclear factor I C
227929_at	0.08978	0.00176	-5.16428	-0.84774	-0.721967	LIN7A	lin-7 homolog A, crumbs cell polarity complex component
233059_at	0.09001	0.00176	-5.16087	-0.85136	-1.29649	KCNJ3	potassium voltage-gated channel subfamily J member 3
205282_at	0.09007	0.00177	5.15919	-0.85314	0.963399	LRP8	LDL receptor related protein 8
201882_x_at	0.09007	0.00177	-5.15796	-0.85445	-2.39945	B4GALT1	beta-1,4-galactosyltransferase 1
225866_at	0.09007	0.00177	5.15628	-0.85624	0.75271	RPF2	ribosome production factor 2 homolog
213260_at	0.09007	0.00177	5.15587	-0.85667	1.49505	FOXC1	forkhead box C1
226120_at	0.09007	0.00177	-5.1557	-0.85685	-0.672164	TTC8	tetratricopeptide repeat domain 8
214868_at	0.09007	0.00178	5.15478	-0.85783	2.52781	PIWIL1	piwi like RNA-mediated gene silencing 1
200766_at	0.09007	0.00178	5.15391	-0.85876	1.12912	CTSD	cathepsin D
1560204_at	0.09009	0.00178	-5.15277	-0.85996	-0.921436	NT5DC4	5'-nucleotidase domain containing 4
202023_at	0.09025	0.00179	-5.14963	-0.86331	-1.08182	EFNA1	ephrin A1
1552816_at	0.09025	0.00179	5.1492	-0.86376	0.985056	NXNL2	nucleoredoxin-like 2
204768_s_at	0.0903	0.00179	5.14751	-0.86556	0.756097	FEN1	flap structure-specific endonuclease 1
228868_x_at	0.0903	0.00179	5.14687	-0.86624	0.798544	CDT1	chromatin licensing and DNA replication factor 1
206670_s_at	0.0905	0.0018	5.14363	-0.86969	0.904259	GAD1	glutamate decarboxylase 1
205239_at	0.0905	0.0018	5.14178	-0.87165	0.657253	AREG	amphiregulin
221065_s_at	0.0905	0.0018	5.14118	-0.87229	3.60664	CHST8	carbohydrate sulfotransferase 8
221756_at	0.0905	0.0018	-5.14109	-0.87239	-0.970626	PIK3IP1	phosphoinositide-3-kinase interacting protein 1
211686_s_at	0.09052	0.0018	5.14001	-0.87354	0.596749	MAK16	MAK16 homolog
207231_at	0.09081	0.00181	-5.13595	-0.87786	-1.14493	DZIP3	DAZ interacting zinc finger protein 3
203434_s_at	0.0909	0.00181	-5.13408	-0.87986	-0.785586	MME	membrane metallo-endopeptidase
229678_at	0.09091	0.00182	-5.13302	-0.88098	-1.23931	LINC01137	long intergenic non-protein coding RNA 1137
1554806_a_at	0.09091	0.00182	-5.13219	-0.88186	-0.625073	FBXO8	F-box protein 8
1570244_at	0.09143	0.00183	-5.12579	-0.8887	-3.88154
224189_x_at	0.09187	0.00184	-5.11965	-0.89525	-2.05645	EHF	ETS homologous factor
205190_at	0.09187	0.00184	-5.11933	-0.89559	-0.75939	PLS1	plastin 1
229394_s_at	0.092	0.00185	-5.11703	-0.89804	-0.586284	ARHGAP35	Rho GTPase activating protein 35
1555193_a_at	0.09241	0.00186	-5.11185	-0.90358	-0.616533	ZNF277	zinc finger protein 277
215732_s_at	0.0925	0.00186	-5.10996	-0.9056	-0.726312	LOC102725292///DTX2	probable E3 ubiquitin-protein ligase DTX2-like///deltex E3 ubiquitin ligase 2
202236_s_at	0.0925	0.00186	5.10891	-0.90672	0.8445	SLC16A1	solute carrier family 16 member 1
224953_at	0.0925	0.00186	-5.10791	-0.90779	-0.600328	YIPF5	Yip1 domain family member 5
240525_at	0.0925	0.00186	5.10717	-0.90858	1.00008
202625_at	0.0925	0.00187	-5.10624	-0.90958	-1.09513	LYN	LYN proto-oncogene, Src family tyrosine kinase
234294_x_at	0.0925	0.00187	5.10552	-0.91035	0.733184	GATAD2A	GATA zinc finger domain containing 2A
240633_at	0.09253	0.00187	5.10355	-0.91245	0.933466	DOK7	docking protein 7
226303_at	0.09253	0.00187	-5.10352	-0.91249	-0.927713	PGM5	phosphoglucomutase 5
239348_at	0.09255	0.00188	5.10179	-0.91434	1.13606
226208_at	0.09255	0.00188	5.10136	-0.9148	0.753317	ZSWIM6	zinc finger SWIM-type containing 6
1567023_at	0.09255	0.00188	-5.10065	-0.91556	-1.37682	OR5AK4P	olfactory receptor family 5 subfamily AK member 4 pseudogene
213624_at	0.09256	0.00188	-5.09967	-0.91661	-0.592451	SMPDL3A	sphingomyelin phosphodiesterase acid like 3A
221584_s_at	0.09266	0.00188	-5.0977	-0.91872	-1.58171	KCNMA1	potassium calcium-activated channel subfamily M alpha 1
223322_at	0.09277	0.00189	-5.09531	-0.92128	-1.44955	RASSF5	Ras association domain family member 5
227359_at	0.09277	0.00189	-5.09479	-0.92184	-0.670281	OSCP1	organic solute carrier partner 1
202883_s_at	0.09283	0.00189	5.09336	-0.92337	0.705218	PPP2R1B	protein phosphatase 2 scaffold subunit Abeta
228928_x_at	0.09283	0.00189	5.0924	-0.9244	0.602978	BANP	BTG3 associated nuclear protein
203509_at	0.09294	0.0019	-5.0902	-0.92675	-0.603082	SORL1	sortilin related receptor 1
207586_at	0.09294	0.0019	5.08961	-0.92739	1.90061	SHH	sonic hedgehog
239973_at	0.09298	0.0019	5.08801	-0.92911	1.3242
1562414_at	0.09298	0.0019	5.08736	-0.9298	1.55412	LOC100509814	uncharacterized LOC100509814
1553268_at	0.09301	0.00191	5.08628	-0.93096	1.02363	RHBDL3	rhomboid like 3
227818_at	0.09304	0.00191	5.08343	-0.93403	0.830926	CEP85	centrosomal protein 85
229429_x_at	0.09304	0.00191	-5.08322	-0.93425	-0.712322	LINC00623	long intergenic non-protein coding RNA 623
202964_s_at	0.09304	0.00191	-5.08311	-0.93437	-0.945259	RFX5	regulatory factor X5
209275_s_at	0.09304	0.00191	-5.08245	-0.93507	-0.681785	CLN3	CLN3, battenin
1566042_at	0.09305	0.00192	5.08075	-0.9369	1.63336
241371_at	0.09305	0.00192	5.08063	-0.93703	0.652728	TNFRSF10A	TNF receptor superfamily member 10a
203836_s_at	0.09305	0.00192	-5.07946	-0.93829	-0.83107	MAP3K5	mitogen-activated protein kinase kinase kinase 5
204284_at	0.09305	0.00192	-5.07784	-0.94002	-0.94464	PPP1R3C	protein phosphatase 1 regulatory subunit 3C
206278_at	0.09305	0.00192	5.07774	-0.94014	2.20461	PTAFR	platelet activating factor receptor
206565_x_at	0.09305	0.00192	-5.07653	-0.94144	-0.887946	SMA4	glucuronidase beta pseudogene
223414_s_at	0.09305	0.00192	5.07632	-0.94166	0.657601	LYAR	Ly1 antibody reactive
214936_at	0.0932	0.00193	5.07286	-0.94537	0.935266	LRCH1	leucine rich repeats and calponin homology domain containing 1
224822_at	0.0932	0.00193	5.07207	-0.94622	0.655208	DLC1	DLC1 Rho GTPase activating protein
225857_s_at	0.0932	0.00193	5.07147	-0.94687	0.82673	SNHG17	small nucleolar RNA host gene 17
212048_s_at	0.0932	0.00193	5.07137	-0.94697	0.633425	YARS	tyrosyl-tRNA synthetase
1557674_s_at	0.09333	0.00194	-5.0686	-0.94995	-2.93287	LOC101928068	uncharacterized LOC101928068
225263_at	0.09333	0.00194	5.06831	-0.95027	0.676388	HS6ST1	heparan sulfate 6-O-sulfotransferase 1
210764_s_at	0.09336	0.00194	5.06655	-0.95216	1.01495	CYR61	cysteine rich angiogenic inducer 61
208712_at	0.09336	0.00194	5.06625	-0.95248	0.620796	CCND1	cyclin D1
214774_x_at	0.09342	0.00195	-5.06452	-0.95435	-1.033	TOX3	TOX high mobility group box family member 3
202459_s_at	0.09342	0.00195	-5.06393	-0.95498	-0.791739	LPIN2	lipin 2
209527_at	0.09357	0.00196	5.06073	-0.95843	0.747134	EXOSC2	exosome component 2
210220_at	0.09357	0.00196	-5.06029	-0.9589	-1.26588	FZD2	frizzled class receptor 2
210740_s_at	0.09357	0.00196	5.05988	-0.95934	0.96253	ITPK1	inositol-tetrakisphosphate 1-kinase
212543_at	0.09373	0.00196	-5.05739	-0.96202	-0.778496	AIM1	absent in melanoma 1
239636_at	0.09399	0.00197	5.05303	-0.96672	3.27156	MCF2L	MCF.2 cell line derived transforming sequence like
1556033_at	0.09399	0.00197	-5.05175	-0.96811	-0.75508	LINC01138	long intergenic non-protein coding RNA 1138
228671_at	0.09399	0.00198	5.05138	-0.9685	0.919826	TMEM201	transmembrane protein 201
210343_s_at	0.09399	0.00198	5.05136	-0.96853	2.36537	SLC22A6	solute carrier family 22 member 6
226585_at	0.09399	0.00198	5.05046	-0.9695	1.43102	NEIL2	nei like DNA glycosylase 2
239051_at	0.09428	0.00199	-5.04622	-0.97407	-1.57833	FAM21EP///FAM21FP	family with sequence similarity 21, member A pseudogene///family with sequence similarity 21, member F, pseudogene
203439_s_at	0.09428	0.00199	5.0455	-0.97484	0.828411	STC2	stanniocalcin 2
243027_at	0.09428	0.00199	-5.04496	-0.97542	-0.762307	IGSF5	immunoglobulin superfamily member 5
210367_s_at	0.09436	0.00199	5.04339	-0.97712	1.26213	PTGES	prostaglandin E synthase
201037_at	0.09441	0.00199	5.042	-0.97862	0.767642	PFKP	phosphofructokinase, platelet
229595_at	0.09444	0.002	5.04016	-0.98061	0.58952	CHCHD4	coiled-coil-helix-coiled-coil-helix domain containing 4
205220_at	0.09444	0.002	-5.03998	-0.98081	-1.42302	HCAR3	hydroxycarboxylic acid receptor 3
225462_at	0.09445	0.002	-5.03832	-0.98259	-0.610239	TMEM128	transmembrane protein 128
201324_at	0.09445	0.002	-5.03791	-0.98304	-1.23088	EMP1	epithelial membrane protein 1
231509_at	0.09445	0.002	5.03747	-0.98351	1.73284	PPP1R17	protein phosphatase 1 regulatory subunit 17
230126_s_at	0.09445	0.00201	5.03656	-0.9845	0.951762	KDM4B	lysine demethylase 4B
203372_s_at	0.09461	0.00201	-5.03226	-0.98915	-1.76913	SOCS2	suppressor of cytokine signaling 2
200768_s_at	0.09461	0.00202	5.03188	-0.98955	0.726456	MAT2A	methionine adenosyltransferase 2A
239682_at	0.09461	0.00202	-5.03187	-0.98957	-1.04331	KANSL1L	KAT8 regulatory NSL complex subunit 1 like
203979_at	0.09461	0.00202	5.03166	-0.98979	1.69245	CYP27A1	cytochrome P450 family 27 subfamily A member 1
221463_at	0.09477	0.00202	5.02919	-0.99247	1.30581	CCL24	C-C motif chemokine ligand 24
204531_s_at	0.09493	0.00203	5.02675	-0.99511	0.586698	BRCA1	BRCA1, DNA repair associated
239150_at	0.09504	0.00203	-5.02419	-0.99787	-1.76805	SNTN	sentan, cilia apical structure protein
216472_at	0.09504	0.00203	5.02342	-0.99871	2.50989
233461_x_at	0.09504	0.00203	-5.02312	-0.99904	-1.23106	ZNF226	zinc finger protein 226
236668_at	0.09512	0.00204	-5.02153	-1.00076	-0.683776	LOC101926967	uncharacterized LOC101926967
223222_at	0.09596	0.00206	5.01226	-1.0108	1.06582	SLC25A19	solute carrier family 25 member 19
206227_at	0.09613	0.00206	5.00969	-1.01359	1.27649	CILP	cartilage intermediate layer protein
228718_at	0.0963	0.00207	-5.00536	-1.01828	-1.0711	ZNF44	zinc finger protein 44
229841_at	0.0963	0.00207	5.00449	-1.01923	0.64673
218995_s_at	0.0963	0.00207	-5.00447	-1.01925	-0.640871	EDN1	endothelin 1
202908_at	0.0963	0.00208	5.00382	-1.01996	0.682469	WFS1	wolframin ER transmembrane glycoprotein
221316_at	0.0963	0.00208	-5.00337	-1.02045	-1.52108	CATSPERG	cation channel sperm associated auxiliary subunit gamma
224783_at	0.0963	0.00208	-5.00309	-1.02075	-0.852379	UBALD2	UBA like domain containing 2
237938_at	0.09634	0.00208	-5.00187	-1.02208	-2.46805
203982_s_at	0.09683	0.00209	4.99576	-1.02871	1.57763	ABCD4	ATP binding cassette subfamily D member 4
216197_at	0.09683	0.00209	4.99529	-1.02923	0.814133
212662_at	0.09683	0.0021	4.99457	-1.03001	0.888633	PVR	poliovirus receptor
222315_at	0.09745	0.00211	4.98766	-1.03752	0.714604	LOC100996756	uncharacterized LOC100996756
1563505_at	0.09796	0.00212	4.98191	-1.04378	1.9109	DUSP16	dual specificity phosphatase 16
204300_at	0.09797	0.00213	-4.98069	-1.04511	-0.698604	GATB	glutamyl-tRNA amidotransferase subunit B
221428_s_at	0.09797	0.00213	-4.98018	-1.04566	-0.694022	TBL1XR1	transducin (beta)-like 1 X-linked receptor 1
201479_at	0.09808	0.00213	4.97753	-1.04855	0.683327	MIR664B///SNORA56///DKC1	microRNA 664b///small nucleolar RNA, H/ACA box 56///dyskerin pseudouridine synthase 1
230536_at	0.09808	0.00213	4.97749	-1.04859	1.28821	PBX4	PBX homeobox 4
210118_s_at	0.09822	0.00214	4.97536	-1.05092	2.1279	IL1A	interleukin 1 alpha
1560994_x_at	0.09859	0.00215	4.97089	-1.05579	2.45433	LOC400590	uncharacterized LOC400590
228938_at	0.09866	0.00215	4.96943	-1.05739	1.49189	MBP	myelin basic protein
222444_at	0.09883	0.00216	4.96695	-1.06009	0.743518	ARMCX3	armadillo repeat containing, X-linked 3
1561867_at	0.09899	0.00216	4.9646	-1.06265	2.03285
244764_at	0.09904	0.00217	4.96073	-1.06688	0.74709	HIVEP3	human immunodeficiency virus type I enhancer binding protein 3
1559397_s_at	0.09904	0.00217	4.95999	-1.06769	0.790358	PRR14	proline rich 14
1554097_a_at	0.09904	0.00217	4.95982	-1.06788	1.24941	MIR31HG	MIR31 host gene
214528_s_at	0.09904	0.00217	-4.95896	-1.06881	-2.20049	PAX8	paired box 8
204343_at	0.09904	0.00217	4.9589	-1.06888	0.707534	ABCA3	ATP binding cassette subfamily A member 3
234341_x_at	0.09904	0.00218	-4.95776	-1.07012	-0.720873	LOC91548	uncharacterized LOC91548
237967_at	0.09904	0.00218	4.95757	-1.07033	2.65141	HAL	histidine ammonia-lyase
1553634_a_at	0.09904	0.00218	-4.95751	-1.07039	-1.04975	WEE2-AS1	WEE2 antisense RNA 1
1559057_at	0.09904	0.00218	-4.95592	-1.07214	-1.96751
211475_s_at	0.09904	0.00218	4.95583	-1.07224	0.670419	BAG1	BCL2 associated athanogene 1
202435_s_at	0.09904	0.00219	4.9543	-1.0739	0.677534	CYP1B1	cytochrome P450 family 1 subfamily B member 1
226998_at	0.09904	0.00219	4.95424	-1.07397	0.621431	NAA15	N(alpha)-acetyltransferase 15, NatA auxiliary subunit
228686_at	0.09904	0.00219	-4.95382	-1.07443	-0.927832	LOC101929964///LINC01184	uncharacterized LOC101929964///long intergenic non-protein coding RNA 1184
208433_s_at	0.09922	0.00219	4.95019	-1.0784	0.734514	LRP8	LDL receptor related protein 8
206285_at	0.09922	0.0022	-4.94921	-1.07947	-2.09207	NPHP1	nephrocystin 1
225388_at	0.09922	0.0022	4.94903	-1.07967	1.531	TSPAN5	tetraspanin 5
228235_at	0.09922	0.0022	4.94895	-1.07976	2.21467	MIR424///MIR503HG	microRNA 424///MIR503 host gene
223403_s_at	0.09953	0.00221	4.94517	-1.08389	0.66053	POLR1B	RNA polymerase I subunit B
1558290_a_at	0.09966	0.00222	4.93982	-1.08976	0.683384	MIR1204///PVT1	microRNA 1204///Pvt1 oncogene (non-protein coding)
213552_at	0.09966	0.00222	-4.93971	-1.08988	-0.81623	GLCE	glucuronic acid epimerase
235204_at	0.09966	0.00222	-4.93931	-1.09031	-0.873242	ENTPD7	ectonucleoside triphosphate diphosphohydrolase 7
204657_s_at	0.09966	0.00222	4.93905	-1.0906	0.913122	SHB	SH2 domain containing adaptor protein B
216029_at	0.09966	0.00223	4.93665	-1.09323	0.847649
227103_s_at	0.09966	0.00223	4.93563	-1.09434	0.737434	ECE2	endothelin converting enzyme 2
228731_at	0.09966	0.00223	-4.93523	-1.09478	-0.895568	GUCY1A2	guanylate cyclase 1 soluble subunit alpha 2
201574_at	0.09966	0.00223	4.9347	-1.09536	0.631714	ETF1	eukaryotic translation termination factor 1
237285_at	0.09966	0.00223	4.93436	-1.09573	1.37529	SORBS2	sorbin and SH3 domain containing 2
244563_at	0.09966	0.00223	4.93393	-1.09621	0.797574	QSER1	glutamine and serine rich 1
225520_at	0.09966	0.00223	4.9338	-1.09635	0.621633	LOC101928195///LOC100996643///MTHFD1L	methylenetetrahydrofolate dehydrogenase (NADP+ dependent) 1-like pseudogene///monofunctional C1-tetrahydrofolate synthase, mitochondrial-like///methylenetetrahydrofolate dehydrogenase (NADP+ dependent) 1-like
219020_at	0.09966	0.00223	-4.93323	-1.09698	-0.686544	HS1BP3	HCLS1 binding protein 3
218031_s_at	0.09966	0.00223	-4.93316	-1.09705	-0.771743	FOXN3	forkhead box N3
1554768_a_at	0.09966	0.00224	4.9324	-1.09789	0.640503	MAD2L1	MAD2 mitotic arrest deficient-like 1 (yeast)
230580_at	0.09966	0.00224	-4.93208	-1.09824	-0.5927
229822_at	0.09966	0.00224	4.93149	-1.09889	2.40649	PARVB	parvin beta
1562675_at	0.09984	0.00224	4.92895	-1.10167	1.5966	FAAP20	Fanconi anemia core complex associated protein 20
219143_s_at	0.09987	0.00225	4.92781	-1.10292	0.66756	RPP25	ribonuclease P/MRP subunit p25
221209_s_at	0.09987	0.00225	-4.92679	-1.10404	-2.07084	OTOR	otoraplin
220334_at	0.09987	0.00225	-4.92571	-1.10522	-0.638529	RGS17	regulator of G-protein signaling 17
1566557_at	0.09987	0.00225	-4.92556	-1.10539	-0.855137	BAIAP2-AS1	BAIAP2 antisense RNA 1 (head to head)
206722_s_at	0.09994	0.00226	4.92416	-1.10692	0.917544	LPAR2	lysophosphatidic acid receptor 2
202566_s_at	0.10012	0.00226	4.92166	-1.10968	0.902189	SVIL	supervillin
243192_at	0.10015	0.00226	4.92053	-1.11091	3.28319
222875_at	0.10015	0.00227	4.91903	-1.11256	0.603691	DHX33	DEAH-box helicase 33
238047_at	0.10015	0.00227	4.918	-1.1137	3.48479	ARHGAP36	Rho GTPase activating protein 36
205909_at	0.10015	0.00227	4.91739	-1.11437	0.597353	POLE2	DNA polymerase epsilon 2, accessory subunit
230682_x_at	0.10015	0.00227	-4.91694	-1.11486	-0.732905	ABCC3	ATP binding cassette subfamily C member 3
1563391_at	0.10015	0.00227	4.91682	-1.115	0.582291	LOC101927553	uncharacterized LOC101927553
1552289_a_at	0.10017	0.00228	4.9152	-1.11677	2.72713	CILP2	cartilage intermediate layer protein 2
219420_s_at	0.10017	0.00228	4.91511	-1.11687	0.801024	COA7	cytochrome c oxidase assembly factor 7 (putative)
206917_at	0.10024	0.00228	4.91361	-1.11852	1.66684	GNA13	G protein subunit alpha 13
226034_at	0.10032	0.00228	-4.91212	-1.12016	-1.47661	DUSP4	dual specificity phosphatase 4
216511_s_at	0.10042	0.00229	-4.91045	-1.122	-0.60067	TCF7L2	transcription factor 7 like 2
218436_at	0.10046	0.00229	-4.90843	-1.12422	-0.715969	SIL1	SIL1 nucleotide exchange factor
212290_at	0.10046	0.0023	4.90729	-1.12547	0.746771	SLC7A1	solute carrier family 7 member 1
222688_at	0.10046	0.0023	4.90703	-1.12576	0.581661	ACER3	alkaline ceramidase 3
212636_at	0.10046	0.0023	-4.90697	-1.12582	-0.699817	QKI	QKI, KH domain containing RNA binding
203086_at	0.10052	0.0023	4.90486	-1.12815	0.645823	KIF2A	kinesin family member 2A
223165_s_at	0.10052	0.0023	-4.90479	-1.12823	-0.615947	IP6K2	inositol hexakisphosphate kinase 2
223310_x_at	0.10052	0.00231	-4.90352	-1.12962	-0.589699	PNPLA8	patatin like phospholipase domain containing 8
208403_x_at	0.10052	0.00231	4.90336	-1.12979	0.734034	MAX	MYC associated factor X
1570364_at	0.10091	0.00232	4.89897	-1.13464	1.1694	ZNF709	zinc finger protein 709
218766_s_at	0.10093	0.00232	-4.89807	-1.13562	-0.674302	WARS2	tryptophanyl tRNA synthetase 2, mitochondrial
206261_at	0.10097	0.00232	4.89693	-1.13689	0.663646	ZNF239	zinc finger protein 239
210005_at	0.101	0.00232	4.8959	-1.13802	0.658862	GART	phosphoribosylglycinamide formyltransferase, phosphoribosylglycinamide synthetase, phosphoribosylaminoimidazole synthetase
233388_at	0.10102	0.00233	4.8949	-1.13913	1.28545
240190_at	0.10133	0.00234	4.89106	-1.14336	0.919088
235179_at	0.10133	0.00234	-4.89019	-1.14431	-0.768187	ZNF641	zinc finger protein 641
204141_at	0.10133	0.00234	4.88975	-1.1448	0.855232	TUBB2A	tubulin beta 2A class IIa
1556308_at	0.10193	0.00236	-4.88317	-1.15206	-0.943442	PRRT3	proline rich transmembrane protein 3
215265_at	0.10193	0.00236	4.88269	-1.1526	1.5711	EMX1	empty spiracles homeobox 1
222825_at	0.10202	0.00236	4.88035	-1.15518	0.603418	OTUD6B	OTU domain containing 6B
221735_at	0.10202	0.00237	-4.87833	-1.15741	-1.73489	WDR48	WD repeat domain 48
227474_at	0.10202	0.00237	-4.87668	-1.15924	-0.769237	PAX8-AS1	PAX8 antisense RNA 1
210847_x_at	0.10202	0.00237	4.87626	-1.1597	1.11257	TNFRSF25	TNF receptor superfamily member 25
229227_at	0.10202	0.00237	-4.87567	-1.16035	-0.714909	DICER1-AS1	DICER1 antisense RNA 1
232682_at	0.10202	0.00237	4.87532	-1.16074	0.733976	MREG	melanoregulin
223269_at	0.10202	0.00238	-4.87509	-1.16099	-0.568416	POLR3GL	RNA polymerase III subunit G like
225212_at	0.10202	0.00238	4.87477	-1.16134	1.02397	SLC25A25	solute carrier family 25 member 25
1554216_at	0.10202	0.00238	4.87423	-1.16195	0.78216	VPS50	VPS50, EARP/GARPII complex subunit
211640_x_at	0.10202	0.00238	4.87406	-1.16213	1.16963	IGHM///IGHG1	immunoglobulin heavy constant mu///immunoglobulin heavy constant gamma 1 (G1m marker)
216299_s_at	0.10202	0.00238	4.87368	-1.16255	0.745424	XRCC3	X-ray repair cross complementing 3
212256_at	0.10211	0.00238	-4.87209	-1.16431	-0.62754	GALNT10	polypeptide N-acetylgalactosaminyltransferase 10
37384_at	0.10218	0.00239	4.87076	-1.16578	0.615425	PPM1F	protein phosphatase, Mg2+/Mn2+ dependent 1F
231843_at	0.10234	0.00239	4.8683	-1.16851	0.565475	DDX55	DEAD-box helicase 55
212209_at	0.10234	0.00239	4.86781	-1.16904	0.7393	MED13L	mediator complex subunit 13 like
202911_at	0.1024	0.0024	4.8665	-1.1705	0.635701	MSH6	mutS homolog 6
230082_at	0.10275	0.00241	4.86035	-1.1773	0.952439
240170_at	0.10275	0.00241	4.86028	-1.17738	0.709813
201638_s_at	0.10275	0.00241	4.86014	-1.17754	0.853809	CPSF1	cleavage and polyadenylation specific factor 1
229276_at	0.10275	0.00241	-4.85986	-1.17785	-0.877431	IGSF9	immunoglobulin superfamily member 9
215554_at	0.10275	0.00241	-4.85964	-1.1781	-1.30119	GPLD1	glycosylphosphatidylinositol specific phospholipase D1
242281_at	0.10275	0.00242	-4.85885	-1.17896	-0.797118	GLUL	glutamate-ammonia ligase
209581_at	0.10302	0.00242	4.85566	-1.1825	0.858562	PLA2G16	phospholipase A2 group XVI
225722_at	0.10311	0.00243	4.85408	-1.18426	0.665663	MIR3658///UCK2	microRNA 3658///uridine-cytidine kinase 2
214430_at	0.10312	0.00243	4.85294	-1.18552	0.596992	GLA	galactosidase alpha
225603_s_at	0.10312	0.00243	-4.85255	-1.18595	-1.016	TRIQK	triple QxxK/R motif containing
202437_s_at	0.10317	0.00244	4.851	-1.18767	0.776421	CYP1B1	cytochrome P450 family 1 subfamily B member 1
209357_at	0.10317	0.00244	-4.85066	-1.18805	-0.612857	CITED2	Cbp/p300 interacting transactivator with Glu/Asp rich carboxy-terminal domain 2
230937_at	0.10324	0.00244	-4.8493	-1.18956	-0.756193	LOC101929072///LOC285835	uncharacterized LOC101929072///uncharacterized LOC285835
221184_at	0.10352	0.00245	-4.84599	-1.19323	-1.7277
233712_at	0.10368	0.00246	-4.8438	-1.19567	-1.95346	LOC101928574///LOC101060181///ZNF44	uncharacterized LOC101928574///zinc finger protein ZnFP12///zinc finger protein 44
1566558_x_at	0.10368	0.00246	-4.84313	-1.19641	-0.88448	BAIAP2-AS1	BAIAP2 antisense RNA 1 (head to head)
228977_at	0.10387	0.00247	4.83995	-1.19994	0.647654	LOC729680	uncharacterized LOC729680
233511_at	0.10387	0.00247	4.83994	-1.19995	0.650546	LOC100653233///DKFZp434L192	uncharacterized LOC100653233///uncharacterized protein DKFZp434L192
223056_s_at	0.10401	0.00247	4.83698	-1.20324	0.702925	XPO5	exportin 5
203165_s_at	0.10401	0.00247	-4.83671	-1.20354	-0.681938	SLC33A1	solute carrier family 33 member 1
206400_at	0.10401	0.00247	-4.8365	-1.20377	-2.28179	LGALS7B///LGALS7	galectin 7B///galectin 7
212712_at	0.10418	0.00248	4.8342	-1.20634	0.99325	CAMSAP1	calmodulin regulated spectrin associated protein 1
219637_at	0.10468	0.00249	-4.82901	-1.21211	-0.668618	ARMC9	armadillo repeat containing 9
241405_at	0.10478	0.0025	-4.82738	-1.21392	-0.794229	TOB1-AS1	TOB1 antisense RNA 1
221557_s_at	0.10498	0.00251	-4.82489	-1.21669	-1.61861	LEF1	lymphoid enhancer binding factor 1
1552999_a_at	0.10534	0.00252	-4.82028	-1.22183	-2.81485	WFDC10B	WAP four-disulfide core domain 10B
201262_s_at	0.10534	0.00252	4.82021	-1.2219	2.50087	BGN	biglycan
229964_at	0.10549	0.00252	-4.81816	-1.22419	-0.821563	C9orf152	chromosome 9 open reading frame 152
232347_x_at	0.10553	0.00253	4.8171	-1.22537	0.571417
1556657_at	0.10555	0.00253	-4.81486	-1.22786	-1.69651
217414_x_at	0.10555	0.00253	4.8146	-1.22815	0.989857	HBA2///HBA1	hemoglobin subunit alpha 2///hemoglobin subunit alpha 1
235714_at	0.10555	0.00254	-4.81366	-1.22921	-1.10247	GANC	glucosidase alpha, neutral C
1552797_s_at	0.10555	0.00254	-4.81341	-1.22948	-0.621286	PROM2	prominin 2
1559871_s_at	0.10555	0.00254	-4.8134	-1.2295	-1.22451	LOC100129129	uncharacterized LOC100129129
210964_s_at	0.10564	0.00254	-4.81127	-1.23187	-1.16523	GYG2	glycogenin 2
1566183_at	0.10564	0.00254	-4.81115	-1.23201	-1.48916
209185_s_at	0.1057	0.00255	4.80988	-1.23342	0.637891	IRS2	insulin receptor substrate 2
227565_at	0.10578	0.00255	-4.80756	-1.23601	-0.722737	KLHL5	kelch like family member 5
202454_s_at	0.10578	0.00255	-4.80699	-1.23664	-0.61911	ERBB3	erb-b2 receptor tyrosine kinase 3
212354_at	0.10578	0.00256	-4.80659	-1.2371	-0.757598	SULF1	sulfatase 1
238510_at	0.10578	0.00256	-4.8064	-1.23731	-0.600897	ZNF720	zinc finger protein 720
242905_at	0.10586	0.00256	4.80498	-1.23889	0.86147	PNO1	partner of NOB1 homolog
201842_s_at	0.10602	0.00257	-4.80284	-1.24129	-0.673322	EFEMP1	EGF containing fibulin like extracellular matrix protein 1
218162_at	0.10643	0.00258	4.79847	-1.24616	1.25861	OLFML3	olfactomedin like 3
213710_s_at	0.10643	0.00258	4.79752	-1.24722	0.929173	CALM1	calmodulin 1
213258_at	0.10643	0.00258	-4.79714	-1.24765	-0.864723	TFPI	tissue factor pathway inhibitor
201129_at	0.10645	0.00258	4.79623	-1.24867	0.758322	SRSF7	serine and arginine rich splicing factor 7
217783_s_at	0.1065	0.00259	-4.79493	-1.25013	-0.663705	YPEL5	yippee like 5
1558761_a_at	0.1065	0.00259	4.79436	-1.25076	0.648021	FAM120AOS	family with sequence similarity 120A opposite strand
230656_s_at	0.10654	0.00259	4.79242	-1.25293	0.668327	UTP4	UTP4, small subunit processome component
225106_s_at	0.10654	0.00259	4.79227	-1.2531	0.568336	OGFOD1	2-oxoglutarate and iron dependent oxygenase domain containing 1
240044_x_at	0.10654	0.0026	-4.7915	-1.25396	-0.598868	TNRC6B	trinucleotide repeat containing 6B
223474_at	0.10654	0.0026	-4.7912	-1.25429	-0.571225	IRF2BPL	interferon regulatory factor 2 binding protein like
1568598_at	0.10659	0.0026	-4.79008	-1.25554	-1.90997	KAZALD1	Kazal type serine peptidase inhibitor domain 1
219415_at	0.10662	0.0026	-4.78909	-1.25665	-1.09464	TTYH1	tweety family member 1
237068_at	0.10663	0.00261	4.78832	-1.25752	0.999864
1553990_at	0.10663	0.00261	4.78764	-1.25828	0.709402	BRICD5	BRICHOS domain containing 5
218732_at	0.10673	0.00261	4.7861	-1.26	0.695226	PTRH2	peptidyl-tRNA hydrolase 2
220438_at	0.10681	0.00262	-4.78465	-1.26162	-1.18455	QPCTL	glutaminyl-peptide cyclotransferase like
212745_s_at	0.10702	0.00262	-4.78211	-1.26447	-0.975793	BBS4	Bardet-Biedl syndrome 4
234671_at	0.10762	0.00264	4.77627	-1.27102	0.618598	KRTAP4-2	keratin associated protein 4-2
202429_s_at	0.1079	0.00265	-4.77307	-1.2746	-0.562887	PPP3CA	protein phosphatase 3 catalytic subunit alpha
212707_s_at	0.10819	0.00266	-4.7697	-1.27839	-0.849757	RASA4B///RASA4CP///RASA4	RAS p21 protein activator 4B///RAS p21 protein activator 4C, pseudogene///RAS p21 protein activator 4
1560002_at	0.10819	0.00266	4.76924	-1.2789	3.06229
1007_s_at	0.10821	0.00266	-4.7684	-1.27984	-0.578324	MIR4640///DDR1	microRNA 4640///discoidin domain receptor tyrosine kinase 1
238132_at	0.10826	0.00267	4.76657	-1.2819	2.45762	RCC1L	RCC1 like
227477_at	0.10826	0.00267	4.76652	-1.28196	0.703698	ZMYND19	zinc finger MYND-type containing 19
1555755_at	0.10829	0.00267	4.76562	-1.28297	2.62546
209543_s_at	0.10853	0.00268	4.76224	-1.28677	1.13391	CD34	CD34 molecule
210992_x_at	0.10853	0.00268	4.76215	-1.28686	1.50378	FCGR2C	Fc fragment of IgG receptor IIc (gene/pseudogene)
212226_s_at	0.1089	0.00269	-4.75762	-1.29195	-0.883179	PLPP3	phospholipid phosphatase 3
235242_at	0.1089	0.00269	-4.75759	-1.29198	-0.644094	REL	REL proto-oncogene, NF-kB subunit
207556_s_at	0.10893	0.0027	4.75671	-1.29297	0.701065	DGKZ	diacylglycerol kinase zeta
231468_at	0.10894	0.0027	-4.75493	-1.29497	-1.66752	SH3BP4	SH3 domain binding protein 4
229713_at	0.10894	0.0027	4.75367	-1.29639	0.826203	PIP4K2A	phosphatidylinositol-5-phosphate 4-kinase type 2 alpha
244602_at	0.10894	0.00271	-4.75304	-1.2971	-1.91702
214130_s_at	0.10894	0.00271	-4.75272	-1.29746	-0.782535	LOC101930416///LOC101929792///LOC100996724///PDE4DIP	myomegalin-like///uncharacterized LOC101929792///phosphodiesterase 4D interacting protein-like///phosphodiesterase 4D interacting protein
238075_at	0.10894	0.00271	4.75271	-1.29747	0.747042	CHEK1	checkpoint kinase 1
203644_s_at	0.10894	0.00271	-4.75245	-1.29776	-1.05003	MON1B	MON1 homolog B, secretory trafficking associated
1567285_at	0.10915	0.00271	4.75002	-1.3005	0.804325	OR5L2	olfactory receptor family 5 subfamily L member 2
207511_s_at	0.10916	0.00272	-4.74922	-1.3014	-0.862179	CNPPD1	cyclin Pas1/PHO80 domain containing 1
234165_at	0.10926	0.00272	4.74714	-1.30374	0.959754	PTGDR	prostaglandin D2 receptor
235352_at	0.10926	0.00272	-4.74699	-1.3039	-1.27661	MR1	major histocompatibility complex, class I-related
213348_at	0.10928	0.00273	-4.74617	-1.30484	-0.939039	CDKN1C	cyclin dependent kinase inhibitor 1C
210026_s_at	0.10937	0.00273	4.74434	-1.30689	0.815501	CARD10	caspase recruitment domain family member 10
207761_s_at	0.10937	0.00273	-4.74398	-1.3073	-0.611695	METTL7A	methyltransferase like 7A
1556051_a_at	0.10937	0.00273	4.74339	-1.30797	0.661849	BICD1	BICD cargo adaptor 1
229782_at	0.10937	0.00274	4.74266	-1.30878	1.05373	RMST	rhabdomyosarcoma 2 associated transcript (non-protein coding)
230287_at	0.10938	0.00274	-4.7417	-1.30987	-1.00172	SGSM1	small G protein signaling modulator 1
238838_at	0.10938	0.00274	-4.74074	-1.31095	-2.62069	TCERG1	transcription elongation regulator 1
238621_at	0.10938	0.00274	4.74058	-1.31113	1.76864	FMN1	formin 1
203505_at	0.1094	0.00275	-4.73933	-1.31254	-1.57822	ABCA1	ATP binding cassette subfamily A member 1
238927_at	0.1094	0.00275	-4.73821	-1.3138	-0.918228
226003_at	0.1094	0.00275	4.738	-1.31404	0.793642	KIF21A	kinesin family member 21A
225947_at	0.1094	0.00275	4.73769	-1.31439	0.743718	MYO19	myosin XIX
224480_s_at	0.1097	0.00276	-4.73446	-1.31803	-1.39489	GPAT3	glycerol-3-phosphate acyltransferase 3
238502_at	0.10995	0.00277	4.73172	-1.32112	2.39802
218452_at	0.11001	0.00277	-4.73025	-1.32277	-0.692293	SMARCAL1	SWI/SNF related, matrix associated, actin dependent regulator of chromatin, subfamily a like 1
235728_at	0.11001	0.00277	-4.72982	-1.32326	-0.611031	ZFP3	ZFP3 zinc finger protein
227964_at	0.11051	0.00279	4.72385	-1.33001	0.582662	FRMD8	FERM domain containing 8
1552575_a_at	0.11051	0.00279	4.72381	-1.33004	0.621639	C6orf141	chromosome 6 open reading frame 141
239765_at	0.11051	0.0028	-4.72302	-1.33093	-2.45211	CPEB3	cytoplasmic polyadenylation element binding protein 3
225935_at	0.11051	0.0028	4.72298	-1.33099	0.664606	CUX1	cut like homeobox 1
241146_at	0.11067	0.0028	4.72052	-1.33376	1.78123	MAGI2-AS2	MAGI2 antisense RNA 2
204396_s_at	0.11067	0.0028	4.72028	-1.33404	0.884582	GRK5	G protein-coupled receptor kinase 5
205437_at	0.11071	0.00281	-4.71841	-1.33614	-0.932651	ZNF211	zinc finger protein 211
203060_s_at	0.11071	0.00281	4.71837	-1.33619	0.805687	PAPSS2	3'-phosphoadenosine 5'-phosphosulfate synthase 2
1561644_x_at	0.11071	0.00281	-4.71799	-1.33663	-2.60572
206729_at	0.11076	0.00282	4.71584	-1.33905	0.911721	TNFRSF8	TNF receptor superfamily member 8
218840_s_at	0.11076	0.00282	4.71569	-1.33922	0.64881	NADSYN1	NAD synthetase 1
210837_s_at	0.11076	0.00282	-4.71551	-1.33942	-0.903054	PDE4D	phosphodiesterase 4D
204779_s_at	0.11082	0.00282	-4.71382	-1.34133	-0.77012	HOXB7	homeobox B7
205380_at	0.11082	0.00283	4.71286	-1.34242	0.94328	PDZK1	PDZ domain containing 1
213236_at	0.11082	0.00283	-4.71262	-1.3427	-0.798493	SASH1	SAM and SH3 domain containing 1
1558847_at	0.11082	0.00283	4.71243	-1.34291	0.969437	LINC00565	long intergenic non-protein coding RNA 565
1561699_a_at	0.11087	0.00283	4.71132	-1.34417	1.34073	ATP11A-AS1	ATP11A antisense RNA 1
203306_s_at	0.11102	0.00284	-4.7094	-1.34634	-0.544208	SLC35A1	solute carrier family 35 member A1
1557170_at	0.11107	0.00284	-4.70829	-1.3476	-0.906447	NEK8	NIMA related kinase 8
218858_at	0.11108	0.00284	4.70719	-1.34884	0.776927	DEPTOR	DEP domain containing MTOR-interacting protein
234971_x_at	0.11108	0.00285	4.70639	-1.34974	0.954784	PLCD3	phospholipase C delta 3
219227_at	0.11108	0.00285	4.70628	-1.34986	0.891717	CCNJL	cyclin J like
233962_at	0.11111	0.00285	-4.70538	-1.35089	-1.05509	FAM83C-AS1	FAM83C antisense RNA 1
234791_at	0.11114	0.00285	4.70445	-1.35194	1.58771	GSX1	GS homeobox 1
209101_at	0.11118	0.00285	-4.70346	-1.35306	-1.70263	CTGF	connective tissue growth factor
210593_at	0.11118	0.00286	4.70277	-1.35385	1.41377	ZSWIM8///SAT1	zinc finger SWIM-type containing 8///spermidine/spermine N1-acetyltransferase 1
1552503_at	0.11118	0.00286	-4.70213	-1.35457	-1.98484	FRAS1	Fraser extracellular matrix complex subunit 1
209815_at	0.11118	0.00286	-4.70149	-1.35529	-0.592043	PTCH1	patched 1
229757_at	0.11127	0.00287	4.70009	-1.35688	0.598037
218432_at	0.11146	0.00287	-4.69718	-1.36018	-0.642649	FBXO3	F-box protein 3
1562651_at	0.11146	0.00287	4.69705	-1.36033	1.10333	ZSCAN1	zinc finger and SCAN domain containing 1
226328_at	0.11146	0.00288	4.69656	-1.36088	1.85912	KLF16	Kruppel like factor 16
204693_at	0.11154	0.00288	4.69525	-1.36237	1.30551	CDC42EP1	CDC42 effector protein 1
229065_at	0.11171	0.00289	-4.69318	-1.36471	-1.77669	SLC35F3	solute carrier family 35 member F3
202464_s_at	0.11186	0.00289	4.69129	-1.36686	0.68727	PFKFB3	6-phosphofructo-2-kinase/fructose-2,6-biphosphatase 3
232424_at	0.11186	0.0029	4.69061	-1.36764	1.24133	PRDM16	PR/SET domain 16
223465_at	0.11219	0.00291	-4.6862	-1.37264	-0.596862	COL4A3BP	collagen type IV alpha 3 binding protein
1559870_at	0.11219	0.00292	-4.68405	-1.37508	-0.708586	LOC100129129	uncharacterized LOC100129129
202820_at	0.11219	0.00292	-4.6839	-1.37524	-0.639065	AHR	aryl hydrocarbon receptor
228933_at	0.11219	0.00292	-4.68368	-1.3755	-0.917106	NHS	NHS actin remodeling regulator
220724_at	0.11219	0.00292	-4.68364	-1.37555	-2.14982	CWH43	cell wall biogenesis 43 C-terminal homolog
221394_at	0.11219	0.00292	-4.68353	-1.37567	-1.24385	TAAR2	trace amine associated receptor 2
54632_at	0.11219	0.00292	-4.68339	-1.37582	-0.637699	THADA	THADA, armadillo repeat containing
229608_at	0.11219	0.00292	4.6813	-1.3782	1.30008	LOC101928718///FAM212B	uncharacterized LOC101928718///family with sequence similarity 212 member B
244088_at	0.11219	0.00293	4.68081	-1.37876	1.27887
240059_at	0.11219	0.00293	-4.68079	-1.37878	-2.27417
202409_at	0.11219	0.00293	-4.68029	-1.37935	-0.848137	INS-IGF2///IGF2	INS-IGF2 readthrough///insulin like growth factor 2
223013_at	0.11219	0.00293	-4.67919	-1.3806	-0.59311	TBL1XR1	transducin (beta)-like 1 X-linked receptor 1
221931_s_at	0.11219	0.00293	4.67908	-1.38072	0.525387	SEH1L	SEH1 like nucleoporin
221210_s_at	0.11219	0.00293	4.67885	-1.38099	3.36038	NPL	N-acetylneuraminate pyruvate lyase
1564052_at	0.11231	0.00294	4.67719	-1.38288	0.934871	TREML4	triggering receptor expressed on myeloid cells like 4
212327_at	0.11247	0.00295	-4.67438	-1.38607	-1.02818	LIMCH1	LIM and calponin homology domains 1
229414_at	0.11247	0.00295	4.67404	-1.38645	1.05035	PITPNC1	phosphatidylinositol transfer protein, cytoplasmic 1
1558463_s_at	0.11247	0.00295	-4.674	-1.3865	-1.27554	LMF1	lipase maturation factor 1
223758_s_at	0.11291	0.00296	4.6698	-1.39128	0.701757	GTF2H2C///GTF2H2B///GTF2H2	GTF2H2 family member C///general transcription factor IIH subunit 2B (pseudogene)///general transcription factor IIH subunit 2
223172_s_at	0.11296	0.00297	4.66854	-1.39271	0.855709	MTFP1	mitochondrial fission process 1
217005_at	0.11296	0.00297	4.66807	-1.39324	1.8039	LDLR	low density lipoprotein receptor
219929_s_at	0.1132	0.00298	4.66523	-1.39648	0.61569	ZFYVE21	zinc finger FYVE-type containing 21
203397_s_at	0.1132	0.00298	-4.6645	-1.39731	-0.755286	GALNT3	polypeptide N-acetylgalactosaminyltransferase 3
214404_x_at	0.1132	0.00298	-4.66408	-1.39779	-0.672987	SPDEF	SAM pointed domain containing ETS transcription factor
201566_x_at	0.1132	0.00298	-4.66359	-1.39835	-0.673319	ID2	inhibitor of DNA binding 2, HLH protein
201675_at	0.11352	0.00299	4.66035	-1.40203	0.719117	AKAP1	A-kinase anchoring protein 1
204967_at	0.11366	0.003	-4.65736	-1.40545	-0.594138	SHROOM2	shroom family member 2
202387_at	0.11366	0.003	4.65676	-1.40613	0.598231	BAG1	BCL2 associated athanogene 1
205179_s_at	0.11366	0.00301	-4.65559	-1.40746	-1.87112	ADAM8	ADAM metallopeptidase domain 8
201340_s_at	0.11366	0.00301	-4.65495	-1.4082	-1.01848	ENC1	ectodermal-neural cortex 1
223296_at	0.11366	0.00301	4.65494	-1.4082	0.812412	SLC25A33	solute carrier family 25 member 33
243806_at	0.11366	0.00301	4.6543	-1.40893	0.750544
236216_at	0.11366	0.00302	-4.65261	-1.41086	-1.18311
218129_s_at	0.11366	0.00302	-4.65242	-1.41109	-0.611048	NFYB	nuclear transcription factor Y subunit beta
203044_at	0.11366	0.00302	4.6521	-1.41145	0.596347	CHSY1	chondroitin sulfate synthase 1
230136_at	0.11366	0.00302	-4.65157	-1.41205	-0.731492
219211_at	0.11366	0.00302	-4.65121	-1.41246	-1.13435	USP18	ubiquitin specific peptidase 18
236171_at	0.11366	0.00302	4.65094	-1.41276	2.06519	ATP2C2	ATPase secretory pathway Ca2+ transporting 2
211909_x_at	0.11366	0.00302	-4.6509	-1.41281	-2.19284	PTGER3	prostaglandin E receptor 3
210855_at	0.11366	0.00302	4.65031	-1.41348	1.57682	GREB1	growth regulation by estrogen in breast cancer 1
230418_s_at	0.1137	0.00303	4.6494	-1.41453	0.638512	GALNT16	polypeptide N-acetylgalactosaminyltransferase 16
218437_s_at	0.11381	0.00303	-4.64727	-1.41696	-0.682981	LZTFL1	leucine zipper transcription factor like 1
1557965_at	0.11381	0.00303	-4.64725	-1.41698	-0.682775	MTERF4	mitochondrial transcription termination factor 4
227645_at	0.11381	0.00304	4.64661	-1.41771	1.52814	PIK3R5	phosphoinositide-3-kinase regulatory subunit 5
74694_s_at	0.11385	0.00304	-4.64516	-1.41937	-0.645897	RABEP2	rabaptin, RAB GTPase binding effector protein 2
221912_s_at	0.11385	0.00304	4.64499	-1.41956	1.90768	CCDC28B	coiled-coil domain containing 28B
225822_at	0.11396	0.00305	-4.64309	-1.42174	-0.54735	TMEM125	transmembrane protein 125
227139_s_at	0.11396	0.00305	-4.64287	-1.42198	-0.563792	HPS3	HPS3, biogenesis of lysosomal organelles complex 2 subunit 1
1557336_at	0.11417	0.00306	-4.6406	-1.42457	-1.7877	SUCLG2-AS1	SUCLG2 antisense RNA 1 (head to head)
226546_at	0.11427	0.00306	-4.63915	-1.42623	-0.595782	LOC100506844	uncharacterized LOC100506844
209335_at	0.11441	0.00307	4.63744	-1.42819	1.04784	DCN	decorin
213925_at	0.11444	0.00307	-4.63577	-1.4301	-1.27338	STUM	stum, mechanosensory transduction mediator homolog
228378_at	0.11444	0.00307	4.63533	-1.4306	0.562822	C12orf29	chromosome 12 open reading frame 29
209262_s_at	0.11444	0.00308	4.63522	-1.43072	0.708467	NR2F6	nuclear receptor subfamily 2 group F member 6
232679_at	0.11444	0.00308	-4.63382	-1.43232	-0.737507
222603_at	0.11444	0.00308	-4.63352	-1.43267	-0.590037	ERMP1	endoplasmic reticulum metallopeptidase 1
227327_at	0.11444	0.00308	-4.63345	-1.43275	-0.902927	MEGF8	multiple EGF like domains 8
232231_at	0.11473	0.00309	4.63052	-1.4361	0.740592	RUNX2	runt related transcription factor 2
224989_at	0.11473	0.00309	-4.62988	-1.43684	-0.517873	SMIM14	small integral membrane protein 14
234920_at	0.11496	0.0031	-4.6274	-1.43967	-1.75707	ZNF7	zinc finger protein 7
219295_s_at	0.11509	0.00311	4.62576	-1.44155	1.06724	PCOLCE2	procollagen C-endopeptidase enhancer 2
244419_at	0.11527	0.00311	-4.62369	-1.44391	-1.80308	FRZB	frizzled-related protein
213723_s_at	0.1154	0.00312	4.62204	-1.4458	1.02133	IDUA	iduronidase, alpha-L-
240738_at	0.11576	0.00313	-4.61811	-1.45031	-2.13832
200747_s_at	0.11576	0.00313	-4.61804	-1.4504	-0.546888	NUMA1	nuclear mitotic apparatus protein 1
235152_at	0.11578	0.00314	-4.61714	-1.45143	-0.921489	LOC101927204	uncharacterized LOC101927204
203762_s_at	0.11578	0.00314	-4.61614	-1.45257	-0.867637	DYNC2LI1	dynein cytoplasmic 2 light intermediate chain 1
229743_at	0.11578	0.00314	-4.61601	-1.45272	-1.72106	ZNF438	zinc finger protein 438
1554378_a_at	0.11588	0.00315	4.61427	-1.45472	2.08392	PDE1C	phosphodiesterase 1C
229518_at	0.11588	0.00315	-4.61395	-1.45508	-0.844934	FAM46B	family with sequence similarity 46 member B
211975_at	0.11622	0.00316	-4.61065	-1.45886	-0.809368	ARFGAP2	ADP ribosylation factor GTPase activating protein 2
203641_s_at	0.11622	0.00316	-4.60968	-1.45998	-0.817619	COBLL1	cordon-bleu WH2 repeat protein like 1
1555883_s_at	0.11622	0.00316	-4.60919	-1.46055	-0.641548	SPIN3	spindlin family member 3
218913_s_at	0.11622	0.00316	4.60888	-1.4609	1.15556	GMIP	GEM interacting protein
241836_x_at	0.11624	0.00317	4.60811	-1.46179	1.24605	CEP97	centrosomal protein 97
212558_at	0.11626	0.00317	-4.60729	-1.46272	-0.732823	SPRY1	sprouty RTK signaling antagonist 1
202577_s_at	0.11637	0.00318	4.60583	-1.4644	0.618081	DDX19A	DEAD-box helicase 19A
204546_at	0.11639	0.00318	-4.60505	-1.46529	-1.32422	KIAA0513	KIAA0513
234439_at	0.1164	0.00318	4.60438	-1.46607	1.62191
203935_at	0.11663	0.00319	-4.60199	-1.46881	-0.605758	ACVR1	activin A receptor type 1
204756_at	0.11675	0.00319	-4.60042	-1.47062	-0.800308	MAP2K5	mitogen-activated protein kinase kinase 5
203006_at	0.11677	0.0032	4.59952	-1.47165	0.653055	INPP5A	inositol polyphosphate-5-phosphatase A
202369_s_at	0.11677	0.0032	-4.59907	-1.47217	-0.788387	TRAM2	translocation associated membrane protein 2
201009_s_at	0.11715	0.00321	-4.59548	-1.47629	-0.933558	TXNIP	thioredoxin interacting protein
208291_s_at	0.11728	0.00322	4.59327	-1.47883	2.83048	TH	tyrosine hydroxylase
207169_x_at	0.11728	0.00322	-4.59309	-1.47904	-0.547494	MIR4640///DDR1	microRNA 4640///discoidin domain receptor tyrosine kinase 1
226192_at	0.11728	0.00322	-4.59267	-1.47953	-0.584224	AR	androgen receptor
210147_at	0.11732	0.00323	4.59173	-1.4806	1.54143	ART3	ADP-ribosyltransferase 3
1561689_at	0.11738	0.00323	4.59064	-1.48186	1.61295
1558394_s_at	0.11744	0.00323	-4.5896	-1.48306	-1.36296	KRT7	keratin 7
203837_at	0.11744	0.00323	-4.58901	-1.48374	-0.656995	MAP3K5	mitogen-activated protein kinase kinase kinase 5
201951_at	0.11753	0.00324	-4.58769	-1.48526	-0.718163	ALCAM	activated leukocyte cell adhesion molecule
205470_s_at	0.11759	0.00324	4.5866	-1.48651	0.634834	KLK11	kallikrein related peptidase 11
233341_s_at	0.11771	0.00325	4.58512	-1.48821	0.615061	POLR1B	RNA polymerase I subunit B
217904_s_at	0.11802	0.00326	4.58176	-1.49209	0.871113	BACE1	beta-secretase 1
1570552_at	0.11802	0.00326	4.5815	-1.49238	0.84381
209782_s_at	0.11808	0.00327	-4.58016	-1.49393	-0.792218	DBP	D-box binding PAR bZIP transcription factor
201384_s_at	0.11808	0.00327	-4.57964	-1.49453	-0.615727	NBR1	NBR1, autophagy cargo receptor
225060_at	0.11808	0.00327	-4.57923	-1.495	-0.584502	LRP11	LDL receptor related protein 11
233787_at	0.11814	0.00327	-4.57819	-1.49619	-1.27639	C6orf163	chromosome 6 open reading frame 163
212977_at	0.11822	0.00328	-4.57654	-1.4981	-0.646366	ACKR3	atypical chemokine receptor 3
235906_at	0.11822	0.00328	4.57636	-1.49831	1.04794	TAF10	TATA-box binding protein associated factor 10
228341_at	0.1185	0.00329	-4.57366	-1.50142	-0.752264	NUDT16	nudix hydrolase 16
1561128_at	0.11891	0.0033	-4.5698	-1.50587	-2.3858
212345_s_at	0.11891	0.00331	-4.56865	-1.5072	-0.755881	CREB3L2	cAMP responsive element binding protein 3 like 2
206432_at	0.11891	0.00331	-4.56797	-1.50798	-2.34425	HAS2	hyaluronan synthase 2
216067_at	0.11891	0.00331	4.56774	-1.50825	1.47802
218564_at	0.11891	0.00331	4.56754	-1.50848	0.560655	RFWD3	ring finger and WD repeat domain 3
224361_s_at	0.11897	0.00332	4.56598	-1.51028	1.18908	IL17RB	interleukin 17 receptor B
228066_at	0.11897	0.00332	4.56588	-1.5104	0.709739	C17orf96	chromosome 17 open reading frame 96
210749_x_at	0.11905	0.00332	-4.56466	-1.5118	-0.598226	MIR4640///DDR1	microRNA 4640///discoidin domain receptor tyrosine kinase 1
244828_x_at	0.1193	0.00333	4.56219	-1.51466	0.766799	NAF1	nuclear assembly factor 1 ribonucleoprotein
204918_s_at	0.11937	0.00334	-4.56051	-1.51659	-1.30413	MLLT3	MLLT3, super elongation complex subunit
1555646_at	0.11937	0.00334	4.55936	-1.51793	2.81556	Dbpht2	DNA binding protein with his-thr domain
212325_at	0.11937	0.00334	-4.55887	-1.51849	-0.59499	LIMCH1	LIM and calponin homology domains 1
206028_s_at	0.11937	0.00334	4.55874	-1.51865	0.714947	MERTK	MER proto-oncogene, tyrosine kinase
242657_at	0.11937	0.00334	4.55866	-1.51873	1.05079
229253_at	0.11937	0.00335	-4.5568	-1.52089	-0.902024	THEM4	thioesterase superfamily member 4
239312_at	0.11937	0.00335	-4.55673	-1.52096	-1.66417
229105_at	0.11937	0.00335	-4.55632	-1.52144	-1.06346	GPR39	G protein-coupled receptor 39
207601_at	0.11937	0.00335	-4.55619	-1.52159	-1.75785	SULT1B1	sulfotransferase family 1B member 1
217437_s_at	0.11937	0.00336	-4.55554	-1.52234	-1.10679	TACC1	transforming acidic coiled-coil containing protein 1
237540_at	0.11937	0.00336	4.55516	-1.52278	1.75974	LINC00644	long intergenic non-protein coding RNA 644
233528_s_at	0.1194	0.00336	4.55435	-1.52372	1.22551	GATSL3	GATS protein like 3
203232_s_at	0.11941	0.00336	-4.55357	-1.52462	-0.894386	ATXN1	ataxin 1
226008_at	0.11941	0.00337	-4.5531	-1.52517	-1.10369	NSMCE3	NSE3 homolog, SMC5-SMC6 complex component
219006_at	0.11949	0.00337	4.55139	-1.52715	0.572897	NDUFAF4	NADH:ubiquinone oxidoreductase complex assembly factor 4
235113_at	0.11949	0.00337	4.55087	-1.52774	0.556912	LRR1	leucine rich repeat protein 1
203205_at	0.11949	0.00338	-4.55023	-1.52848	-0.516634	KDM4A	lysine demethylase 4A
230538_at	0.11949	0.00338	-4.5499	-1.52887	-0.707118	SHC4	SHC adaptor protein 4
236273_at	0.11949	0.00338	4.54903	-1.52988	0.752138	NBPF1	neuroblastoma breakpoint family member 1
212063_at	0.11949	0.00338	4.54896	-1.52995	0.628878	CD44	CD44 molecule (Indian blood group)
210762_s_at	0.12007	0.0034	4.544	-1.53569	0.62645	DLC1	DLC1 Rho GTPase activating protein
220581_at	0.12008	0.0034	-4.54332	-1.53649	-0.570319	CCDC170	coiled-coil domain containing 170
230763_at	0.1203	0.00341	-4.54095	-1.53923	-0.701318	SPATA17	spermatogenesis associated 17
213427_at	0.1203	0.00341	4.54053	-1.53972	0.598916	RPP40	ribonuclease P/MRP subunit p40
233636_at	0.12052	0.00342	-4.53823	-1.54238	-3.34199	MIR17HG	miR-17-92a-1 cluster host gene
211259_s_at	0.12055	0.00342	-4.53748	-1.54325	-0.574544	BMP7	bone morphogenetic protein 7
237751_x_at	0.12058	0.00343	-4.53625	-1.54467	-2.61074
1569339_s_at	0.12058	0.00343	4.53606	-1.5449	1.55781	LOC101928123	uncharacterized LOC101928123
209825_s_at	0.12073	0.00344	4.53435	-1.54687	0.507416	MIR3658///UCK2	microRNA 3658///uridine-cytidine kinase 2
212306_at	0.12076	0.00344	4.53315	-1.54827	0.881071	CLASP2	cytoplasmic linker associated protein 2
1567054_at	0.12076	0.00344	4.53271	-1.54878	2.48122	OR1C1	olfactory receptor family 1 subfamily C member 1
225919_s_at	0.12076	0.00345	-4.53193	-1.54968	-0.991731	C9orf72	chromosome 9 open reading frame 72
230702_at	0.12076	0.00345	4.53184	-1.54979	1.03873
200731_s_at	0.12086	0.00345	4.53021	-1.55169	0.591383	PTP4A1	protein tyrosine phosphatase type IVA, member 1
227526_at	0.12086	0.00345	4.5299	-1.55204	0.757776	CDON	cell adhesion associated, oncogene regulated
225699_at	0.121	0.00346	4.52803	-1.55421	0.781085	LOC101928927///SNORA9///SNHG15	uncharacterized LOC101928927///small nucleolar RNA, H/ACA box 9///small nucleolar RNA host gene 15
206825_at	0.121	0.00346	-4.52703	-1.55538	-1.01636	OXTR	oxytocin receptor
216198_at	0.121	0.00346	4.5268	-1.55564	2.02338
1557424_at	0.121	0.00347	4.5266	-1.55587	2.3095	LOC100505878	uncharacterized LOC100505878
1555942_a_at	0.12112	0.00347	-4.5251	-1.55761	-1.5249	MIR205	microRNA 205
208322_s_at	0.12126	0.00348	-4.52311	-1.55992	-1.2012	ST3GAL1	ST3 beta-galactoside alpha-2,3-sialyltransferase 1
1558522_at	0.12126	0.00348	4.52289	-1.56018	1.0747	MPP6	membrane palmitoylated protein 6
201325_s_at	0.12126	0.00348	-4.52237	-1.56079	-1.10032	EMP1	epithelial membrane protein 1
218645_at	0.12132	0.00349	-4.52129	-1.56204	-0.563076	ZNF277	zinc finger protein 277
1555472_at	0.12141	0.00349	4.51984	-1.56372	1.11979	SORBS2	sorbin and SH3 domain containing 2
227115_at	0.12141	0.00349	4.51951	-1.5641	1.17654	LOC100506870///LOC283140	uncharacterized LOC100506870///uncharacterized LOC283140
230622_at	0.12151	0.0035	4.51815	-1.56569	1.68443	AFDN	afadin, adherens junction formation factor
234665_x_at	0.12155	0.0035	-4.51688	-1.56716	-0.630616	HHLA3	HERV-H LTR-associating 3
224967_at	0.12155	0.0035	4.51671	-1.56736	0.555747	UGCG	UDP-glucose ceramide glucosyltransferase
215108_x_at	0.12177	0.00351	-4.51401	-1.5705	-0.90922	TOX3	TOX high mobility group box family member 3
229794_at	0.12177	0.00351	-4.51397	-1.57055	-0.770992	ZNF585A	zinc finger protein 585A
207467_x_at	0.12179	0.00352	-4.51324	-1.57139	-0.525837	CAST	calpastatin
223413_s_at	0.12193	0.00353	4.51081	-1.57423	0.882168	LYAR	Ly1 antibody reactive
227494_at	0.12193	0.00353	4.5108	-1.57423	1.0073	NR6A1	nuclear receptor subfamily 6 group A member 1
1553218_a_at	0.12193	0.00353	-4.51052	-1.57456	-0.811285	ZNF512	zinc finger protein 512
223287_s_at	0.12236	0.00354	-4.50675	-1.57894	-0.623276	FOXP1	forkhead box P1
219454_at	0.12251	0.00355	4.50479	-1.58123	1.62765	EGFL6	EGF like domain multiple 6
214721_x_at	0.12251	0.00355	-4.50452	-1.58154	-0.675082	CDC42EP4	CDC42 effector protein 4
225001_at	0.12295	0.00357	-4.50075	-1.58593	-0.714276	RAB3D	RAB3D, member RAS oncogene family
225875_s_at	0.1231	0.00358	-4.49853	-1.58852	-0.578369	NIPAL3	NIPA like domain containing 3
205198_s_at	0.1231	0.00358	-4.49813	-1.58898	-0.729754	ATP7A	ATPase copper transporting alpha
201739_at	0.1231	0.00358	4.49785	-1.58931	1.21856	SGK1	serum/glucocorticoid regulated kinase 1
229151_at	0.1231	0.00358	4.49715	-1.59012	2.66041	SLC14A1	solute carrier family 14 member 1 (Kidd blood group)
220370_s_at	0.1231	0.00358	4.49683	-1.5905	0.66263	USP36	ubiquitin specific peptidase 36
210296_s_at	0.12311	0.00359	-4.4957	-1.59182	-0.514507	PEX2	peroxisomal biogenesis factor 2
223304_at	0.12311	0.00359	4.49561	-1.59192	0.542937	SLC37A3	solute carrier family 37 member 3
1566678_at	0.12333	0.0036	4.49274	-1.59527	0.916391	MMP2	matrix metallopeptidase 2
231252_at	0.12333	0.0036	4.4927	-1.59532	0.55105	KANSL1L	KAT8 regulatory NSL complex subunit 1 like
1554711_at	0.12333	0.0036	-4.49233	-1.59574	-1.16992	CALHM3	calcium homeostasis modulator 3
208633_s_at	0.12337	0.0036	4.49137	-1.59687	0.64026	MACF1	microtubule-actin crosslinking factor 1
217989_at	0.12337	0.00361	-4.49037	-1.59803	-0.575631	HSD17B11	hydroxysteroid 17-beta dehydrogenase 11
1560547_at	0.12337	0.00361	-4.49009	-1.59836	-0.837105
243341_at	0.12337	0.00361	4.48981	-1.59869	1.33899
225481_at	0.12338	0.00361	-4.48914	-1.59946	-0.636872	FRMD6	FERM domain containing 6
231849_at	0.1235	0.00362	-4.48775	-1.60109	-0.89605	KRT80	keratin 80
209747_at	0.12408	0.00364	-4.48298	-1.60666	-0.793482	TGFB3	transforming growth factor beta 3
218364_at	0.12408	0.00364	4.48239	-1.60734	0.769879	LRRFIP2	LRR binding FLII interacting protein 2
201010_s_at	0.12419	0.00365	-4.48104	-1.60893	-1.03295	TXNIP	thioredoxin interacting protein
244055_at	0.12438	0.00366	4.47871	-1.61164	1.31457
224071_at	0.12438	0.00366	4.47853	-1.61186	1.19573	IL20	interleukin 20
203685_at	0.12442	0.00366	4.47762	-1.61291	1.27608	BCL2	BCL2, apoptosis regulator
215037_s_at	0.12442	0.00366	-4.47717	-1.61344	-1.72533	BCL2L1	BCL2 like 1
221068_at	0.12458	0.00367	4.47513	-1.61583	1.42382	KANK2	KN motif and ankyrin repeat domains 2
210349_at	0.12458	0.00367	4.47487	-1.61614	1.53111	CAMK4	calcium/calmodulin dependent protein kinase IV
229132_at	0.12473	0.00368	4.47327	-1.618	0.56178	MINA	MYC induced nuclear antigen
209369_at	0.12474	0.00368	-4.4724	-1.61903	-0.591532	ANXA3	annexin A3
232297_at	0.12474	0.00368	-4.47207	-1.6194	-0.550007	KLHL5	kelch like family member 5
1569316_at	0.12504	0.00369	-4.46939	-1.62254	-0.568141	TRIM24	tripartite motif containing 24
203906_at	0.12506	0.0037	4.46868	-1.62338	0.547789	IQSEC1	IQ motif and Sec7 domain 1
207622_s_at	0.12514	0.0037	4.46753	-1.62471	0.689144	ABCF2	ATP binding cassette subfamily F member 2
209433_s_at	0.12514	0.0037	4.46699	-1.62535	0.609858	PPAT	phosphoribosyl pyrophosphate amidotransferase
227545_at	0.1253	0.00371	4.46505	-1.62762	0.548742	BARD1	BRCA1 associated RING domain 1
229215_at	0.1253	0.00371	4.46434	-1.62845	0.599026	ASCL2	achaete-scute family bHLH transcription factor 2
230986_at	0.1253	0.00372	-4.46359	-1.62934	-1.57813	KLF8	Kruppel like factor 8
207886_s_at	0.1253	0.00372	4.4634	-1.62956	0.945129	CALCR	calcitonin receptor
201872_s_at	0.1253	0.00372	4.46308	-1.62992	0.586657	ABCE1	ATP binding cassette subfamily E member 1
229007_at	0.1254	0.00372	-4.46181	-1.63141	-1.09146	LOC283788	FSHD region gene 1 pseudogene
218374_s_at	0.12548	0.00373	4.46067	-1.63275	0.677883	C12orf4	chromosome 12 open reading frame 4
226876_at	0.12553	0.00373	4.45976	-1.63382	0.61119	FAM101B	family with sequence similarity 101 member B
214882_s_at	0.12561	0.00374	4.45864	-1.63513	0.571127	MIR636///SRSF2	microRNA 636///serine and arginine rich splicing factor 2
226223_at	0.12585	0.00375	-4.45643	-1.63771	-0.529046	PAWR	pro-apoptotic WT1 regulator
216419_at	0.126	0.00375	-4.45481	-1.63962	-2.05147	CROCC	ciliary rootlet coiled-coil, rootletin
226845_s_at	0.12629	0.00376	4.45221	-1.64266	0.565976	COPS9	COP9 signalosome subunit 9
226698_at	0.12646	0.00377	-4.45033	-1.64487	-1.86295	FCHSD1	FCH and double SH3 domains 1
208795_s_at	0.12646	0.00377	4.44991	-1.64537	0.539113	MCM7	minichromosome maintenance complex component 7
1560156_at	0.12654	0.00378	-4.44882	-1.64664	-0.9655	LOC101928054	uncharacterized LOC101928054
218606_at	0.12664	0.00379	-4.44686	-1.64894	-0.61942	ZDHHC7	zinc finger DHHC-type containing 7
202003_s_at	0.12664	0.00379	-4.44518	-1.65092	-0.68525	ACAA2	acetyl-CoA acyltransferase 2
227316_at	0.12664	0.00379	4.44512	-1.65099	0.866414	PET117	PET117 homolog
220761_s_at	0.12664	0.0038	-4.44498	-1.65115	-0.647948	TAOK3	TAO kinase 3
214446_at	0.12664	0.0038	-4.44468	-1.6515	-0.944411	ELL2	elongation factor for RNA polymerase II 2
219121_s_at	0.12664	0.0038	-4.44407	-1.65222	-0.619224	ESRP1	epithelial splicing regulatory protein 1
234725_s_at	0.12664	0.0038	-4.44407	-1.65222	-0.944137	SEMA4B	semaphorin 4B
224445_s_at	0.12664	0.0038	4.44373	-1.65262	0.52226	ZFYVE21	zinc finger FYVE-type containing 21
236109_at	0.12692	0.00381	4.44118	-1.65561	1.04542
223677_at	0.12734	0.00383	-4.4377	-1.65971	-0.602771	ATG10	autophagy related 10
235462_at	0.12735	0.00383	-4.43669	-1.66089	-1.15207	CPEB2	cytoplasmic polyadenylation element binding protein 2
228069_at	0.12735	0.00383	4.43658	-1.66102	0.650172	MTFR2	mitochondrial fission regulator 2
233368_s_at	0.12747	0.00384	4.43521	-1.66263	0.851365	DNAJC27	DnaJ heat shock protein family (Hsp40) member C27
210827_s_at	0.1275	0.00385	-4.43323	-1.66496	-0.763161	ELF3	E74 like ETS transcription factor 3
212171_x_at	0.1275	0.00385	4.43322	-1.66496	0.692616	VEGFA	vascular endothelial growth factor A
238380_s_at	0.1275	0.00385	-4.4327	-1.66558	-1.80603	LINC00226	long intergenic non-protein coding RNA 226
202181_at	0.1275	0.00385	-4.43244	-1.66588	-0.537465	SUSD6	sushi domain containing 6
216913_s_at	0.1275	0.00385	4.43201	-1.66639	0.762488	RRP12	ribosomal RNA processing 12 homolog
210002_at	0.1275	0.00385	-4.43176	-1.66668	-0.615739	GATA6	GATA binding protein 6
221102_s_at	0.12754	0.00386	4.43054	-1.66812	2.40604	TRPM6	transient receptor potential cation channel subfamily M member 6
1564872_at	0.12754	0.00386	-4.4304	-1.66828	-2.25444	CFAP69	cilia and flagella associated protein 69
232007_at	0.12799	0.00388	4.42618	-1.67325	0.614961	AGPAT5	1-acylglycerol-3-phosphate O-acyltransferase 5
218750_at	0.12799	0.00388	4.42616	-1.67327	0.580045	TAF1D	TATA-box binding protein associated factor, RNA polymerase I subunit D
203445_s_at	0.12819	0.00389	-4.4242	-1.67558	-0.602682	CTDSP2	CTD small phosphatase 2
201926_s_at	0.1284	0.00389	-4.42224	-1.67789	-0.642541	CD55	CD55 molecule (Cromer blood group)
240393_at	0.1285	0.0039	4.42102	-1.67933	0.721528
226613_at	0.12859	0.00391	4.4196	-1.68099	1.32004	GATSL3	GATS protein like 3
233674_at	0.12859	0.00391	-4.41931	-1.68134	-1.57434
56256_at	0.12869	0.00391	4.41812	-1.68274	0.582895	SIDT2	SID1 transmembrane family member 2
206991_s_at	0.12888	0.00392	-4.4162	-1.685	-1.92038	CCR5	C-C motif chemokine receptor 5 (gene/pseudogene)
228072_at	0.12888	0.00393	4.41479	-1.68666	0.611474	SYT12	synaptotagmin 12
209112_at	0.12888	0.00393	-4.41422	-1.68734	-0.540265	CDKN1B	cyclin dependent kinase inhibitor 1B
225915_at	0.12888	0.00393	-4.41382	-1.68781	-1.25044	CAB39L	calcium binding protein 39 like
222248_s_at	0.12888	0.00393	-4.41353	-1.68815	-2.6785	SIRT4	sirtuin 4
1560010_a_at	0.12888	0.00393	4.41329	-1.68843	1.89114	SATB2-AS1	SATB2 antisense RNA 1
213298_at	0.12888	0.00393	4.41307	-1.6887	0.546013	NFIC	nuclear factor I C
227081_at	0.12901	0.00394	-4.4111	-1.69102	-1.42688	DNALI1	dynein axonemal light intermediate chain 1
1568558_x_at	0.12901	0.00394	-4.41096	-1.69118	-1.97961
239155_at	0.12901	0.00395	-4.41013	-1.69215	-0.644379	CXADR	coxsackie virus and adenovirus receptor
241355_at	0.12901	0.00395	4.41002	-1.69229	0.584282	HR	hair growth associated
223085_at	0.12907	0.00395	-4.40904	-1.69344	-0.567315	RNF19A	ring finger protein 19A, RBR E3 ubiquitin protein ligase
823_at	0.12924	0.00396	-4.40735	-1.69543	-0.850065	CX3CL1	C-X3-C motif chemokine ligand 1
207995_s_at	0.12943	0.00397	4.40554	-1.69757	2.28871	CLEC4M	C-type lectin domain family 4 member M
204656_at	0.12967	0.00398	4.40287	-1.70073	0.898772	SHB	SH2 domain containing adaptor protein B
1553192_at	0.12967	0.00398	4.40286	-1.70073	2.8926	ZNF441	zinc finger protein 441
206111_at	0.12972	0.00398	4.40199	-1.70176	0.994102	RNASE2	ribonuclease A family member 2
223110_at	0.12973	0.00399	-4.40137	-1.70249	-0.673488	KIAA1429	KIAA1429
224746_at	0.12973	0.00399	-4.39984	-1.70431	-0.601266	KIAA1522	KIAA1522
216048_s_at	0.12973	0.00399	4.39976	-1.70439	0.938374	RHOBTB3	Rho related BTB domain containing 3
218854_at	0.12973	0.004	-4.39935	-1.70489	-0.6296	DSE	dermatan sulfate epimerase
208862_s_at	0.12973	0.004	-4.39924	-1.70501	-0.630065	TMX2-CTNND1///CTNND1	TMX2-CTNND1 readthrough (NMD candidate)///catenin delta 1
1557782_s_at	0.13006	0.00401	4.39599	-1.70885	0.770344	C21orf62-AS1	C21orf62 antisense RNA 1
231960_at	0.13006	0.00401	-4.39594	-1.70891	-0.662398	BRWD1	bromodomain and WD repeat domain containing 1
224009_x_at	0.13011	0.00402	4.3938	-1.71144	0.875162	DHRS9	dehydrogenase/reductase 9
211898_s_at	0.13011	0.00402	4.39364	-1.71163	1.58585	EPHB1	EPH receptor B1
91684_g_at	0.13011	0.00403	4.39253	-1.71294	0.602983	EXOSC4	exosome component 4
232077_s_at	0.13011	0.00403	-4.3924	-1.7131	-1.02536	YPEL3	yippee like 3
219177_at	0.13011	0.00403	4.39236	-1.71314	0.646263	BRIX1	BRX1, biogenesis of ribosomes
218423_x_at	0.13011	0.00403	-4.39233	-1.71317	-0.61311	VPS54	VPS54, GARP complex subunit
209312_x_at	0.13011	0.00403	4.39175	-1.71386	0.901542	LOC101060835///LOC100996809///HLA-DRB5///HLA-DRB4///HLA-DRB1///HLA-DQB1	HLA class II histocompatibility antigen, DQ beta 1 chain-like///HLA class II histocompatibility antigen, DRB1-10 beta chain-like///major histocompatibility complex, class II, DR beta 5///major histocompatibility complex, class II, DR beta 4///major histocompatibility complex, class II, DR beta 1///major histocompatibility complex, class II, DQ beta 1
57715_at	0.13011	0.00403	-4.39138	-1.7143	-0.6855	CALHM2	calcium homeostasis modulator 2
218438_s_at	0.13026	0.00404	-4.38941	-1.71663	-0.538222	MED28	mediator complex subunit 28
205393_s_at	0.13026	0.00405	4.38772	-1.71863	0.751666	CHEK1	checkpoint kinase 1
244414_at	0.13026	0.00405	-4.38762	-1.71875	-2.29393
223810_at	0.13026	0.00405	4.38742	-1.71898	2.19394	KLHL1	kelch like family member 1
1560556_a_at	0.13026	0.00405	4.38736	-1.71906	1.49649	PLEKHA8	pleckstrin homology domain containing A8
221502_at	0.13026	0.00405	4.38696	-1.71952	0.52624	KPNA3	karyopherin subunit alpha 3
226147_s_at	0.13026	0.00405	4.38672	-1.71981	2.28078	PIGR	polymeric immunoglobulin receptor
204990_s_at	0.13052	0.00406	-4.38443	-1.72252	-0.918597	ITGB4	integrin subunit beta 4
1567682_x_at	0.13089	0.00408	4.38143	-1.72607	2.3294	SNORA74A	small nucleolar RNA, H/ACA box 74A
225176_at	0.13099	0.00408	-4.37989	-1.7279	-0.534537	LNPEP	leucyl and cystinyl aminopeptidase
213626_at	0.13099	0.00408	-4.37968	-1.72814	-0.786824	CBR4	carbonyl reductase 4
234579_at	0.13106	0.00409	4.3787	-1.72931	2.7937
237333_at	0.13139	0.00411	4.37523	-1.73342	0.554634	RBBP4	RB binding protein 4, chromatin remodeling factor
223365_at	0.13139	0.00411	4.37495	-1.73375	0.752358	DHX37	DEAH-box helicase 37
218643_s_at	0.13139	0.00411	-4.37493	-1.73378	-0.574852	CRIPT	CXXC repeat containing interactor of PDZ3 domain
208064_s_at	0.13148	0.00411	-4.37381	-1.73511	-0.78272	ST8SIA3	ST8 alpha-N-acetyl-neuraminide alpha-2,8-sialyltransferase 3
230318_at	0.13168	0.00412	4.37149	-1.73785	0.848859	SERPINA1	serpin family A member 1
1559151_at	0.13168	0.00412	4.37146	-1.73788	3.04184
233748_x_at	0.13194	0.00413	4.36921	-1.74056	0.765854	PRKAG2	protein kinase AMP-activated non-catalytic subunit gamma 2
1569445_at	0.1322	0.00415	4.36676	-1.74346	1.2886
221268_s_at	0.1322	0.00415	4.36605	-1.74431	0.539585	SGPP1	sphingosine-1-phosphate phosphatase 1
244600_at	0.1322	0.00415	-4.36541	-1.74506	-2.34889	LOC100996583	uncharacterized LOC100996583
51146_at	0.1322	0.00415	-4.3654	-1.74507	-0.661001	PIGV	phosphatidylinositol glycan anchor biosynthesis class V
209331_s_at	0.13243	0.00416	4.36334	-1.74752	0.560713	MAX	MYC associated factor X
214011_s_at	0.13243	0.00416	4.36285	-1.74811	0.560969	NOP16	NOP16 nucleolar protein
225911_at	0.13255	0.00417	-4.36056	-1.75082	-0.511635	NPNT	nephronectin
1554001_at	0.13255	0.00418	-4.35947	-1.75212	-0.624873	TRIM37	tripartite motif containing 37
233688_at	0.13255	0.00418	-4.35939	-1.75221	-2.05836	KCNIP3	potassium voltage-gated channel interacting protein 3
237658_at	0.13255	0.00418	-4.35908	-1.75257	-1.81998
226914_at	0.13255	0.00418	4.35894	-1.75274	0.552769	ARPC5L	actin related protein 2/3 complex subunit 5 like
230806_s_at	0.13255	0.00418	4.35846	-1.75332	1.26503	FAM65A	family with sequence similarity 65 member A
224447_s_at	0.13255	0.00419	-4.35756	-1.75438	-0.493033	MIEN1	migration and invasion enhancer 1
229700_at	0.13255	0.00419	-4.35746	-1.7545	-0.607624	ZNF738	zinc finger protein 738
1562582_at	0.13255	0.00419	4.35738	-1.75459	1.92608
230739_at	0.13263	0.00419	4.3564	-1.75576	0.773093	FAM210A	family with sequence similarity 210 member A
222513_s_at	0.13264	0.0042	4.35534	-1.75702	1.10547	SORBS1	sorbin and SH3 domain containing 1
237299_at	0.13264	0.0042	4.35515	-1.75725	0.995144	NARF	nuclear prelamin A recognition factor
37549_g_at	0.13264	0.0042	-4.35477	-1.7577	-0.693426	BBS9	Bardet-Biedl syndrome 9
203119_at	0.13268	0.00421	4.354	-1.75861	0.627038	CCDC86	coiled-coil domain containing 86
224825_at	0.1327	0.00421	-4.35317	-1.7596	-0.678009	DNTTIP1	deoxynucleotidyltransferase terminal interacting protein 1
241162_at	0.1327	0.00421	-4.35247	-1.76044	-1.78333
218195_at	0.1327	0.00421	-4.35235	-1.76058	-0.695516	ARMT1	acidic residue methyltransferase 1
1556375_at	0.13285	0.00422	-4.3508	-1.76242	-1.4119
240595_at	0.13286	0.00422	-4.35029	-1.76303	-0.985723
226421_at	0.13286	0.00423	4.34972	-1.7637	0.684839	AMMECR1	Alport syndrome, mental retardation, midface hypoplasia and elliptocytosis chromosomal region gene 1
216489_at	0.133	0.00423	4.34829	-1.7654	0.92852	LOC101927086	uncharacterized LOC101927086
1560457_x_at	0.13308	0.00424	-4.34728	-1.76661	-0.591092	PLIN5	perilipin 5
213053_at	0.13319	0.00424	4.34604	-1.76808	0.754637	HAUS5	HAUS augmin like complex subunit 5
235560_at	0.13321	0.00425	-4.34543	-1.76881	-1.89028	NOVA2	NOVA alternative splicing regulator 2
230950_at	0.13337	0.00425	4.34382	-1.77073	2.08141	CNDP2	CNDP dipeptidase 2 (metallopeptidase M20 family)
225712_at	0.13351	0.00426	4.3424	-1.77241	0.798328	GEMIN5	gem nuclear organelle associated protein 5
233030_at	0.13351	0.00426	4.3417	-1.77324	1.23032	PNPLA3	patatin like phospholipase domain containing 3
206440_at	0.13351	0.00427	-4.34142	-1.77357	-0.665645	LIN7A	lin-7 homolog A, crumbs cell polarity complex component
243824_at	0.13368	0.00428	-4.33932	-1.77608	-1.70574	LINC01410	long intergenic non-protein coding RNA 1410
1553409_at	0.13368	0.00428	4.33925	-1.77616	2.05988	ADAMTS20	ADAM metallopeptidase with thrombospondin type 1 motif 20
232017_at	0.13372	0.00428	-4.33787	-1.7778	-1.73492	TJP2	tight junction protein 2
223101_s_at	0.13372	0.00428	4.33774	-1.77796	0.728587	ARPC5L	actin related protein 2/3 complex subunit 5 like
205039_s_at	0.13372	0.00429	-4.33725	-1.77854	-1.42173	IKZF1	IKAROS family zinc finger 1
210263_at	0.13372	0.00429	4.33679	-1.7791	1.74545	KCNF1	potassium voltage-gated channel modifier subfamily F member 1
204906_at	0.13372	0.00429	4.33654	-1.77939	0.599682	RPS6KA2	ribosomal protein S6 kinase A2
210896_s_at	0.13387	0.0043	-4.33503	-1.78119	-0.598898	ASPH	aspartate beta-hydroxylase
227572_at	0.1339	0.0043	-4.33435	-1.782	-0.922814	USP30	ubiquitin specific peptidase 30
230273_at	0.13405	0.00431	-4.33283	-1.78381	-2.6268	CFAP206	cilia and flagella associated protein 206
218147_s_at	0.13419	0.00431	-4.33139	-1.78553	-0.604058	GLT8D1	glycosyltransferase 8 domain containing 1
240109_at	0.13423	0.00432	-4.33023	-1.78691	-2.87916
1552275_s_at	0.13423	0.00432	4.33016	-1.78699	1.91265	PXK	PX domain containing serine/threonine kinase like
225439_at	0.13425	0.00433	4.32922	-1.78812	0.597736	NUDCD1	NudC domain containing 1
243785_at	0.13425	0.00433	-4.32904	-1.78832	-0.719417	LOC100272217	uncharacterized LOC100272217
204952_at	0.13448	0.00434	-4.32676	-1.79105	-1.15197	LYPD3	LY6/PLAUR domain containing 3
212070_at	0.13448	0.00434	4.32651	-1.79135	0.601271	ADGRG1	adhesion G protein-coupled receptor G1
205053_at	0.13449	0.00434	4.32553	-1.79252	0.508271	PRIM1	primase (DNA) subunit 1
213839_at	0.13449	0.00434	-4.32543	-1.79263	-0.958045	CLMN	calmin
217460_at	0.13469	0.00436	4.32174	-1.79704	3.45053	TNP2	transition protein 2
1556382_a_at	0.13469	0.00436	-4.32132	-1.79754	-1.49704	NAA15	N(alpha)-acetyltransferase 15, NatA auxiliary subunit
1559009_at	0.13469	0.00437	-4.32084	-1.79811	-0.940419	LOC101928504	uncharacterized LOC101928504
226490_at	0.13469	0.00437	4.32053	-1.79849	0.547402	NHSL1	NHS like 1
207877_s_at	0.13469	0.00437	-4.32047	-1.79855	-0.648814	NVL	nuclear VCP-like
212268_at	0.13469	0.00437	-4.32041	-1.79863	-0.594871	SERPINB1	serpin family B member 1
40016_g_at	0.13469	0.00437	4.32034	-1.79871	0.548575	MAST4	microtubule associated serine/threonine kinase family member 4
215071_s_at	0.13469	0.00437	-4.32021	-1.79886	-0.544936	HIST1H2AC	histone cluster 1, H2ac
215030_at	0.13474	0.00438	4.31918	-1.80009	0.654446	GRSF1	G-rich RNA sequence binding factor 1
229379_at	0.13474	0.00438	4.31829	-1.80116	1.30192	AHDC1	AT-hook DNA binding motif containing 1
220921_at	0.13474	0.00438	4.31791	-1.80161	1.8591	SPANXB1	SPANX family member B1
212356_at	0.13474	0.00438	-4.3179	-1.80163	-0.777456	KHNYN	KH and NYN domain containing
205880_at	0.13488	0.00439	-4.31636	-1.80347	-0.715902	PRKD1	protein kinase D1
208875_s_at	0.13488	0.00439	-4.31598	-1.80392	-0.581089	PAK2	p21 (RAC1) activated kinase 2
1554985_at	0.135	0.0044	-4.31472	-1.80542	-0.793518	ZNF396	zinc finger protein 396
1554667_s_at	0.13518	0.00441	4.31306	-1.8074	0.885227	METTL8	methyltransferase like 8
214222_at	0.13528	0.00441	-4.31145	-1.80933	-0.692076	DNAH7	dynein axonemal heavy chain 7
212110_at	0.13528	0.00441	4.31139	-1.8094	0.598292	SLC39A14	solute carrier family 39 member 14
224609_at	0.13528	0.00442	-4.31094	-1.80994	-0.496633	SLC44A2	solute carrier family 44 member 2
213664_at	0.13539	0.00442	4.30974	-1.81138	0.548643	SLC1A1	solute carrier family 1 member 1
203827_at	0.13575	0.00444	-4.30688	-1.81479	-0.602753	WIPI1	WD repeat domain, phosphoinositide interacting 1
216655_s_at	0.13576	0.00444	-4.30591	-1.81596	-2.10283
225748_at	0.13576	0.00444	4.30588	-1.816	0.612987	LTV1	LTV1 ribosome biogenesis factor
222740_at	0.13598	0.00445	4.30388	-1.81838	0.531113	ATAD2	ATPase family, AAA domain containing 2
203895_at	0.13598	0.00445	-4.30349	-1.81885	-0.69287	PLCB4	phospholipase C beta 4
1568783_at	0.13608	0.00446	4.30234	-1.82022	2.92964	SREK1	splicing regulatory glutamic acid and lysine rich protein 1
209355_s_at	0.13625	0.00447	-4.30058	-1.82234	-0.86169	PLPP3	phospholipid phosphatase 3
1555370_a_at	0.13625	0.00447	4.30028	-1.82269	0.790057	CAMTA1	calmodulin binding transcription activator 1
208337_s_at	0.13634	0.00448	4.29891	-1.82433	1.08161	NR5A2	nuclear receptor subfamily 5 group A member 2
1559664_at	0.13634	0.00448	4.29871	-1.82457	1.97377
210983_s_at	0.13654	0.00449	4.29691	-1.82672	0.680734	MCM7	minichromosome maintenance complex component 7
209158_s_at	0.13662	0.0045	-4.29532	-1.82863	-0.510847	CYTH2	cytohesin 2
243156_at	0.13662	0.0045	4.29497	-1.82905	1.70152
231841_s_at	0.13662	0.0045	-4.29468	-1.8294	-3.2213	KIAA1462	KIAA1462
40665_at	0.13662	0.0045	-4.29374	-1.83052	-1.79932	FMO3	flavin containing monooxygenase 3
235422_at	0.13662	0.00451	-4.2935	-1.83081	-0.771653
207014_at	0.13662	0.00451	4.29334	-1.83101	1.25303	GABRA2	gamma-aminobutyric acid type A receptor alpha2 subunit
219438_at	0.13662	0.00451	4.29302	-1.83138	1.4429	NKAIN1	Na+/K+ transporting ATPase interacting 1
221713_s_at	0.13669	0.00451	4.29205	-1.83255	0.740274	MAP6D1	MAP6 domain containing 1
233809_at	0.13669	0.00452	4.29162	-1.83307	0.562924	HYPK	huntingtin interacting protein K
241436_at	0.1367	0.00452	4.29104	-1.83376	4.51833	SCNN1G	sodium channel epithelial 1 gamma subunit
1569631_at	0.13683	0.00452	4.28975	-1.83531	0.761845	NMNAT1	nicotinamide nucleotide adenylyltransferase 1
222837_s_at	0.13715	0.00454	4.28719	-1.83838	0.992017	NAA15	N(alpha)-acetyltransferase 15, NatA auxiliary subunit
222581_at	0.13728	0.00454	-4.28588	-1.83995	-0.569945	XPR1	xenotropic and polytropic retrovirus receptor 1
229042_s_at	0.13735	0.00455	-4.28497	-1.84104	-0.980673	DYNC1H1	dynein cytoplasmic 1 heavy chain 1
229066_at	0.1381	0.00458	-4.27956	-1.84754	-0.537845
207469_s_at	0.1381	0.00458	-4.27875	-1.8485	-0.64249	PIR	pirin
213455_at	0.1381	0.00458	-4.27847	-1.84883	-0.589891	FAM114A1	family with sequence similarity 114 member A1
213507_s_at	0.1381	0.00458	4.27832	-1.84902	0.48982	KPNB1	karyopherin subunit beta 1
222498_at	0.13813	0.00459	-4.27738	-1.85015	-0.656388	AZI2	5-azacytidine induced 2
219378_at	0.13813	0.00459	4.27709	-1.8505	0.518058	NAA16	N(alpha)-acetyltransferase 16, NatA auxiliary subunit
207700_s_at	0.13813	0.00459	-4.27667	-1.851	-0.533828	NCOA3	nuclear receptor coactivator 3
224838_at	0.1383	0.0046	-4.27476	-1.85329	-0.734165	FOXP1	forkhead box P1
226155_at	0.1383	0.00461	-4.27433	-1.85381	-0.541622	FAM160B1	family with sequence similarity 160 member B1
234947_s_at	0.1383	0.00461	-4.274	-1.85421	-0.649827	FAM204A	family with sequence similarity 204 member A
1558702_at	0.1383	0.00461	-4.27369	-1.85458	-2.75349	TEX10	testis expressed 10
238680_at	0.13832	0.00462	-4.27213	-1.85645	-1.3952	METTL12///SNORA57	methyltransferase like 12///small nucleolar RNA, H/ACA box 57
209276_s_at	0.13832	0.00462	-4.27199	-1.85662	-0.678667	GLRX	glutaredoxin
207178_s_at	0.13832	0.00462	4.27162	-1.85707	1.00237	FRK	fyn related Src family tyrosine kinase
209442_x_at	0.13832	0.00462	-4.2716	-1.85709	-0.714195	ANK3	ankyrin 3, node of Ranvier (ankyrin G)
243207_at	0.13835	0.00462	-4.27083	-1.85802	-1.94273
1552393_at	0.13835	0.00463	-4.27003	-1.85897	-1.29291	ENTHD1	ENTH domain containing 1
224759_s_at	0.13835	0.00463	-4.2698	-1.85926	-0.607257	TMEM263	transmembrane protein 263
230036_at	0.13835	0.00463	4.26954	-1.85957	2.95872	SAMD9L	sterile alpha motif domain containing 9 like
231417_at	0.13849	0.00464	4.26814	-1.86125	2.20816
214805_at	0.13856	0.00464	4.26725	-1.86232	0.61415	SNORD10///SNORA48///SNORA67///EIF4A1	small nucleolar RNA, C/D box 10///small nucleolar RNA, H/ACA box 48///small nucleolar RNA, H/ACA box 67///eukaryotic translation initiation factor 4A1
226360_at	0.13882	0.00466	4.26479	-1.86528	0.561265	ZNRF3	zinc and ring finger 3
233483_at	0.13882	0.00466	4.26468	-1.86541	1.58893	TBC1D27	TBC1 domain family member 27
1555614_at	0.13945	0.00468	4.26027	-1.87072	0.740838	SUGT1P1	SGT1 homolog, MIS12 kinetochore complex assembly cochaperone pseudogene 1
226002_at	0.13964	0.00469	-4.25861	-1.87271	-0.852859	GAB1	GRB2 associated binding protein 1
218938_at	0.13971	0.00469	-4.2577	-1.87381	-0.635682	FBXL15	F-box and leucine rich repeat protein 15
213109_at	0.13971	0.0047	4.25722	-1.87439	0.968317	TNIK	TRAF2 and NCK interacting kinase
236704_at	0.13971	0.0047	-4.25673	-1.87497	-0.728011	LOC101929787	uncharacterized LOC101929787
217525_at	0.13985	0.00471	4.25535	-1.87664	1.59893	OLFML1	olfactomedin like 1
239505_at	0.13997	0.00471	-4.25402	-1.87824	-1.74881
227452_at	0.13997	0.00472	4.25369	-1.87863	2.00122	LINC00673///LINC00511	long intergenic non-protein coding RNA 673///long intergenic non-protein coding RNA 511
209014_at	0.14012	0.00472	-4.25202	-1.88065	-0.51448	MAGED1	MAGE family member D1
228670_at	0.14012	0.00473	-4.25183	-1.88088	-0.605984	TEP1	telomerase associated protein 1
230060_at	0.14019	0.00473	4.25092	-1.88198	1.02779	CDCA7	cell division cycle associated 7
1563467_at	0.14043	0.00474	4.24865	-1.88471	2.32862
244650_at	0.14043	0.00474	-4.24844	-1.88497	-0.993606	FAM105A	family with sequence similarity 105 member A
203794_at	0.1405	0.00475	-4.24718	-1.88648	-0.548126	CDC42BPA	CDC42 binding protein kinase alpha
217985_s_at	0.1405	0.00475	4.24661	-1.88717	0.520042	BAZ1A	bromodomain adjacent to zinc finger domain 1A
205316_at	0.1405	0.00475	-4.2466	-1.88718	-0.627031	SLC15A2	solute carrier family 15 member 2
226452_at	0.1405	0.00476	4.24618	-1.88769	0.836628	PDK1	pyruvate dehydrogenase kinase 1
223298_s_at	0.14105	0.00478	4.24231	-1.89235	0.567126	NT5C3A	5'-nucleotidase, cytosolic IIIA
226803_at	0.14114	0.00479	-4.23999	-1.89515	-0.489972	CHMP4C	charged multivesicular body protein 4C
238666_at	0.14114	0.0048	4.23822	-1.89729	0.683694
228081_at	0.14114	0.0048	-4.23797	-1.89759	-1.07351	CCNG2	cyclin G2
203208_s_at	0.14114	0.0048	-4.23781	-1.89778	-0.524111	MTFR1	mitochondrial fission regulator 1
235299_at	0.14114	0.0048	-4.23752	-1.89813	-0.552991	SLC41A2	solute carrier family 41 member 2
242099_at	0.14114	0.0048	4.23751	-1.89815	0.870936
209286_at	0.14114	0.00481	-4.23727	-1.89845	-1.21505	CDC42EP3	CDC42 effector protein 3
235953_at	0.14114	0.00481	-4.2371	-1.89865	-0.636403	ZNF610	zinc finger protein 610
218205_s_at	0.14114	0.00481	-4.23642	-1.89946	-0.695829	MKNK2	MAP kinase interacting serine/threonine kinase 2
204264_at	0.14114	0.00481	-4.23635	-1.89955	-0.511334	CPT2	carnitine palmitoyltransferase 2
232172_at	0.14114	0.00481	4.23619	-1.89975	0.698267	CD99P1	CD99 molecule pseudogene 1
230524_at	0.14114	0.00481	4.23612	-1.89983	0.697975	MPI	mannose phosphate isomerase
234494_x_at	0.14115	0.00481	-4.23557	-1.90049	-1.71477
221020_s_at	0.14118	0.00482	4.23494	-1.90125	0.513321	SLC25A32	solute carrier family 25 member 32
210063_at	0.14123	0.00482	-4.23397	-1.90242	-1.43997	SARDH	sarcosine dehydrogenase
200878_at	0.14123	0.00483	-4.23371	-1.90274	-0.812352	EPAS1	endothelial PAS domain protein 1
202674_s_at	0.14134	0.00483	-4.23258	-1.90411	-1.22853	LMO7	LIM domain 7
219689_at	0.14139	0.00484	4.23177	-1.90508	2.2033	SEMA3G	semaphorin 3G
221031_s_at	0.14182	0.00485	-4.22871	-1.90878	-0.9776	APOLD1	apolipoprotein L domain containing 1
229720_at	0.14202	0.00487	4.22645	-1.91151	0.610965	BAG1	BCL2 associated athanogene 1
217738_at	0.14202	0.00487	-4.22629	-1.91171	-0.600499	NAMPT	nicotinamide phosphoribosyltransferase
222724_at	0.14202	0.00487	4.22606	-1.91198	1.8715	VWA1	von Willebrand factor A domain containing 1
206997_s_at	0.14223	0.00488	4.22425	-1.91417	1.24948	HS6ST1	heparan sulfate 6-O-sulfotransferase 1
205264_at	0.14223	0.00488	4.22389	-1.91461	0.767353	CD3EAP	CD3e molecule associated protein
219890_at	0.14224	0.00489	4.22291	-1.9158	2.06981	CLEC5A	C-type lectin domain family 5 member A
229706_at	0.14224	0.00489	4.22258	-1.9162	2.13334	TCERG1	transcription elongation regulator 1
228003_at	0.14224	0.00489	4.22219	-1.91666	0.770064	RAB30	RAB30, member RAS oncogene family
1555792_a_at	0.14224	0.00489	4.22197	-1.91693	1.51793	CCDC116	coiled-coil domain containing 116
213951_s_at	0.14238	0.0049	4.22029	-1.91897	0.753719	PSMC3IP	PSMC3 interacting protein
224249_at	0.14238	0.0049	4.22021	-1.91906	2.20055
1563742_at	0.14239	0.0049	4.21965	-1.91973	1.81835	LINC00842	long intergenic non-protein coding RNA 842
212183_at	0.14242	0.00491	-4.2186	-1.921	-0.613753	NUDT4P1///NUDT4	nudix hydrolase 4 pseudogene 1///nudix hydrolase 4
236340_at	0.14242	0.00491	-4.21859	-1.92102	-1.13443	LINC01006///C7orf13	long intergenic non-protein coding RNA 1006///chromosome 7 open reading frame 13
209060_x_at	0.14259	0.00492	-4.21694	-1.92302	-0.52265	NCOA3	nuclear receptor coactivator 3
236335_at	0.14259	0.00492	-4.21662	-1.92341	-0.651585	GUCY1A2	guanylate cyclase 1 soluble subunit alpha 2
233508_at	0.14259	0.00492	4.21614	-1.92398	2.54473	MAP3K13	mitogen-activated protein kinase kinase kinase 13
241325_at	0.14269	0.00493	4.21512	-1.92522	2.821
201286_at	0.14269	0.00493	4.21442	-1.92607	0.572871	SDC1	syndecan 1
1561806_at	0.14269	0.00494	4.21404	-1.92652	2.42253	LOC101928741	uncharacterized LOC101928741
227706_at	0.14269	0.00494	-4.21372	-1.92692	-0.668507	SPIRE2	spire type actin nucleation factor 2
202814_s_at	0.14282	0.00494	-4.21245	-1.92845	-0.914807	HEXIM1	hexamethylene bisacetamide inducible 1
203712_at	0.14317	0.00496	4.20988	-1.93156	0.594465	PUM3	pumilio RNA binding family member 3
222450_at	0.14318	0.00496	-4.20938	-1.93217	-0.751304	PMEPA1	prostate transmembrane protein, androgen induced 1
211959_at	0.14356	0.00499	-4.20541	-1.93698	-0.516729	IGFBP5	insulin like growth factor binding protein 5
235022_at	0.14356	0.00499	4.20432	-1.9383	0.594684	FAM210A	family with sequence similarity 210 member A
206116_s_at	0.14356	0.00499	4.20392	-1.93879	0.713631	TPM1	tropomyosin 1 (alpha)
218889_at	0.14356	0.005	4.20373	-1.93902	0.636069	NOC3L	NOC3 like DNA replication regulator
218326_s_at	0.14356	0.005	-4.20349	-1.93932	-0.69997	LGR4	leucine rich repeat containing G protein-coupled receptor 4
240517_at	0.14356	0.005	4.20329	-1.93955	1.79531	CBS	cystathionine-beta-synthase
223268_at	0.14356	0.005	-4.20318	-1.93969	-0.530593	C11orf54	chromosome 11 open reading frame 54
243526_at	0.14356	0.005	4.20306	-1.93984	2.20249	WDR86	WD repeat domain 86
235512_at	0.14356	0.005	4.20301	-1.93989	2.31647	CDKL1	cyclin dependent kinase like 1
1556412_at	0.14373	0.00501	4.20151	-1.94171	0.765736
207214_at	0.14397	0.00502	4.19954	-1.9441	2.32191	SPINK4	serine peptidase inhibitor, Kazal type 4
212761_at	0.14397	0.00502	-4.19915	-1.94458	-0.595637	TCF7L2	transcription factor 7 like 2
233481_at	0.14404	0.00503	4.19831	-1.94559	0.638213
235317_at	0.14423	0.00504	4.19671	-1.94753	0.638144	MIR24-2///MIR23A///LOC284454	microRNA 24-2///microRNA 23a///uncharacterized LOC284454
207018_s_at	0.14423	0.00504	-4.19624	-1.9481	-1.18985	RAB27B	RAB27B, member RAS oncogene family
216394_x_at	0.14439	0.00505	4.19463	-1.95006	1.19452
1554190_s_at	0.14439	0.00505	-4.19419	-1.9506	-0.957356	PLEKHS1	pleckstrin homology domain containing S1
214743_at	0.14439	0.00505	4.19394	-1.9509	0.527608	CUX1	cut like homeobox 1
227556_at	0.14484	0.00507	-4.19078	-1.95473	-0.578962	NME7	NME/NM23 family member 7
1560723_at	0.14486	0.00507	4.19023	-1.95541	3.52147	LOC283731	uncharacterized LOC283731
200730_s_at	0.14492	0.00508	4.18939	-1.95643	0.512445	PTP4A1	protein tyrosine phosphatase type IVA, member 1
220952_s_at	0.14502	0.00508	-4.18835	-1.95769	-0.531677	PLEKHA5	pleckstrin homology domain containing A5
211580_s_at	0.14512	0.00509	-4.18732	-1.95894	-0.871975	PIK3R3	phosphoinositide-3-kinase regulatory subunit 3
211329_x_at	0.14524	0.0051	4.18568	-1.96093	1.21104	HFE	hemochromatosis
209082_s_at	0.14524	0.0051	4.18561	-1.96102	0.596367	COL18A1	collagen type XVIII alpha 1 chain
213778_x_at	0.14524	0.00511	4.18475	-1.96206	0.635179	ZNF276	zinc finger protein 276
200754_x_at	0.14524	0.00511	4.18462	-1.96222	0.484473	MIR636///SRSF2	microRNA 636///serine and arginine rich splicing factor 2
221655_x_at	0.14524	0.00511	-4.18438	-1.96252	-0.656028	EPS8L1	EPS8 like 1
201584_s_at	0.14526	0.00511	4.18357	-1.9635	0.493423	DDX39A	DEAD-box helicase 39A
1553972_a_at	0.14526	0.00512	4.18322	-1.96393	0.582198	CBS	cystathionine-beta-synthase
231859_at	0.14526	0.00512	-4.18263	-1.96464	-0.577342	C14orf132	chromosome 14 open reading frame 132
224894_at	0.14526	0.00512	-4.18244	-1.96487	-0.626308	YAP1	Yes associated protein 1
218846_at	0.14528	0.00512	-4.1819	-1.96553	-0.716521	MED23	mediator complex subunit 23
201930_at	0.1455	0.00513	4.18011	-1.9677	0.51441	MCM6	minichromosome maintenance complex component 6
206036_s_at	0.14553	0.00514	-4.17873	-1.96939	-1.121	REL	REL proto-oncogene, NF-kB subunit
202935_s_at	0.14553	0.00514	-4.17866	-1.96947	-0.511958	SOX9	SRY-box 9
1568691_at	0.14553	0.00514	4.17837	-1.96982	0.703727	ARMC9	armadillo repeat containing 9
232735_at	0.14553	0.00515	-4.17816	-1.97008	-0.936595	ANKRD34A	ankyrin repeat domain 34A
204576_s_at	0.14574	0.00516	-4.17637	-1.97226	-0.572905	CLUAP1	clusterin associated protein 1
205823_at	0.14574	0.00516	4.1758	-1.97296	0.742972	RGS12	regulator of G-protein signaling 12
226633_at	0.14574	0.00516	-4.17559	-1.97321	-0.549507	RAB8B	RAB8B, member RAS oncogene family
225291_at	0.14579	0.00516	4.17487	-1.97408	0.530806	PNPT1	polyribonucleotide nucleotidyltransferase 1
204189_at	0.14588	0.00517	-4.17369	-1.97552	-0.827981	RARG	retinoic acid receptor gamma
214511_x_at	0.14588	0.00517	4.17346	-1.9758	2.7156	FCGR1B	Fc fragment of IgG receptor Ib
218346_s_at	0.14593	0.00518	-4.17266	-1.97677	-0.724435	SESN1	sestrin 1
216261_at	0.14602	0.00518	4.17157	-1.9781	1.93972	ITGB3	integrin subunit beta 3
230619_at	0.14602	0.00519	-4.1712	-1.97855	-0.516272	ARNT	aryl hydrocarbon receptor nuclear translocator
238910_at	0.14602	0.00519	-4.17018	-1.9798	-1.50081	CLUHP3	clustered mitochondria homolog pseudogene 3
1558105_a_at	0.14602	0.00519	-4.17008	-1.97992	-0.630281	SLC9A7	solute carrier family 9 member A7
214058_at	0.14602	0.00519	-4.16993	-1.9801	-0.849797	MYCL	v-myc avian myelocytomatosis viral oncogene lung carcinoma derived homolog
222835_at	0.14625	0.00521	4.16813	-1.98229	0.586573	THSD4	thrombospondin type 1 domain containing 4
201142_at	0.1464	0.00522	4.16628	-1.98455	0.505926	EIF2S1	eukaryotic translation initiation factor 2 subunit alpha
228202_at	0.1464	0.00522	4.166	-1.98489	3.58511
222276_at	0.1464	0.00522	4.16591	-1.985	0.646916	METTL2B	methyltransferase like 2B
206286_s_at	0.14646	0.00522	-4.16501	-1.98609	-1.38457	TDGF1P3///TDGF1	teratocarcinoma-derived growth factor 1 pseudogene 3///teratocarcinoma-derived growth factor 1
213127_s_at	0.14646	0.00523	-4.1647	-1.98647	-0.662582	MED8	mediator complex subunit 8
211576_s_at	0.14659	0.00523	4.16347	-1.98797	0.503695	SLC19A1	solute carrier family 19 member 1
203737_s_at	0.14662	0.00524	4.16282	-1.98876	0.859189	PPRC1	peroxisome proliferator-activated receptor gamma, coactivator-related 1
217875_s_at	0.14662	0.00524	-4.16241	-1.98926	-0.856816	PMEPA1	prostate transmembrane protein, androgen induced 1
225548_at	0.14662	0.00524	-4.16198	-1.98979	-0.472734	SHROOM3	shroom family member 3
224610_at	0.14671	0.00525	4.16104	-1.99093	0.580882	SNHG1///SNORD22///SNORD25///SNORD26///SNORD27///SNORD28///SNORD30///SNORD31///SNORD29	small nucleolar RNA host gene 1///small nucleolar RNA, C/D box 22///small nucleolar RNA, C/D box 25///small nucleolar RNA, C/D box 26///small nucleolar RNA, C/D box 27///small nucleolar RNA, C/D box 28///small nucleolar RNA, C/D box 30///small nucleolar RNA, C/D box 31///small nucleolar RNA, C/D box 29
225280_x_at	0.14673	0.00525	-4.16049	-1.99161	-0.495896	ARSD	arylsulfatase D
204905_s_at	0.14677	0.00526	4.15903	-1.99338	0.605014	EEF1E1	eukaryotic translation elongation factor 1 epsilon 1
236888_at	0.14677	0.00527	4.15814	-1.99448	2.35655	CAPZA3	capping actin protein of muscle Z-line alpha subunit 3
243012_at	0.14677	0.00527	4.15797	-1.99468	0.727144
207515_s_at	0.14677	0.00527	4.15796	-1.99469	0.588551	POLR1C	RNA polymerase I subunit C
201637_s_at	0.14677	0.00527	-4.15791	-1.99475	-0.544735	FXR1	FMR1 autosomal homolog 1
227697_at	0.14677	0.00527	-4.15763	-1.99509	-1.28797	SOCS3	suppressor of cytokine signaling 3
218979_at	0.14677	0.00527	4.15715	-1.99568	0.518277	RMI1	RecQ mediated genome instability 1
203580_s_at	0.14679	0.00528	4.15659	-1.99636	0.792545	SLC7A6	solute carrier family 7 member 6
224106_at	0.1468	0.00528	4.15526	-1.99799	0.798257	NTMT1	N-terminal Xaa-Pro-Lys N-methyltransferase 1
227517_s_at	0.1468	0.00529	4.15489	-1.99843	0.699135	SNORD77///SNORD76///SNORD74///GAS5///SNORD44///SNORD47///SNORD80///SNORD79///SNORD81	small nucleolar RNA, C/D box 77///small nucleolar RNA, C/D box 76///small nucleolar RNA, C/D box 74///growth arrest specific 5 (non-protein coding)///small nucleolar RNA, C/D box 44///small nucleolar RNA, C/D box 47///small nucleolar RNA, C/D box 80///small nucleolar RNA, C/D box 79///small nucleolar RNA, C/D box 81
203739_at	0.1468	0.00529	-4.15485	-1.99848	-0.498873	ZNF217	zinc finger protein 217
220391_at	0.1468	0.00529	-4.1544	-1.99904	-0.644952	ZBTB3	zinc finger and BTB domain containing 3
229906_at	0.1468	0.00529	-4.15429	-1.99917	-0.90835	ARMC7	armadillo repeat containing 7
206518_s_at	0.1468	0.00529	4.15395	-1.99958	2.22556	RGS9	regulator of G-protein signaling 9
228324_at	0.14689	0.0053	4.15298	-2.00077	0.58483	CARNMT1	carnosine N-methyltransferase 1
1565638_at	0.14728	0.00532	-4.15001	-2.0044	-1.02648	PMP22	peripheral myelin protein 22
223391_at	0.14728	0.00532	4.14956	-2.00494	0.467986	SGPP1	sphingosine-1-phosphate phosphatase 1
222496_s_at	0.14728	0.00532	-4.14899	-2.00564	-0.647812	RBM47	RNA binding motif protein 47
228943_at	0.14728	0.00532	4.14894	-2.0057	0.718152	MAP6	microtubule associated protein 6
232853_at	0.14745	0.00533	-4.14754	-2.00741	-2.00544
1561421_a_at	0.14753	0.00534	4.14653	-2.00864	0.639027
224465_s_at	0.14753	0.00535	-4.14517	-2.01031	-0.561522	PYM1	PYM homolog 1, exon junction complex associated factor
230951_at	0.14753	0.00535	-4.14507	-2.01043	-0.804768	EPB41L5	erythrocyte membrane protein band 4.1 like 5
1565579_at	0.14753	0.00535	4.14482	-2.01073	0.755295
244776_at	0.14753	0.00535	4.1444	-2.01125	0.922693
223084_s_at	0.14753	0.00535	-4.14437	-2.01128	-0.539601	CCNDBP1	cyclin D1 binding protein 1
203066_at	0.14753	0.00535	-4.14403	-2.01169	-0.472231	CHST15	carbohydrate (N-acetylgalactosamine 4-sulfate 6-O) sulfotransferase 15
242001_at	0.14755	0.00536	4.14346	-2.0124	2.68758
1562017_at	0.14759	0.00536	4.1428	-2.0132	2.38869	LOC100130654	uncharacterized LOC100130654
212698_s_at	0.14767	0.00537	-4.14135	-2.01498	-0.529771	SEPT10	septin 10
215165_x_at	0.14767	0.00537	4.14076	-2.0157	0.558168	UMPS	uridine monophosphate synthetase
225689_at	0.14767	0.00537	4.14067	-2.01581	0.680531	POMGNT2	protein O-linked mannose N-acetylglucosaminyltransferase 2 (beta 1,4-)
220751_s_at	0.14767	0.00537	-4.14063	-2.01585	-1.69274	FAXDC2	fatty acid hydroxylase domain containing 2
206899_at	0.14772	0.00538	4.13955	-2.01718	0.520968	NTSR2	neurotensin receptor 2
223225_s_at	0.14772	0.00538	4.13923	-2.01757	0.559423	SEH1L	SEH1 like nucleoporin
235741_at	0.14772	0.00539	4.13881	-2.01808	1.21209	PPIA	peptidylprolyl isomerase A
222584_at	0.14772	0.00539	4.1386	-2.01833	0.59454	MSTO1	misato 1, mitochondrial distribution and morphology regulator
228198_s_at	0.14787	0.0054	-4.13706	-2.02022	-1.02033	FAHD2CP	fumarylacetoacetate hydrolase domain containing 2C, pseudogene
210734_x_at	0.14787	0.0054	4.13676	-2.02059	0.709121	MAX	MYC associated factor X
243945_at	0.14787	0.0054	-4.13635	-2.02109	-3.23157	TRIM2	tripartite motif containing 2
241954_at	0.14787	0.00541	4.13558	-2.02203	0.65687	FDFT1	farnesyl-diphosphate farnesyltransferase 1
[truncated: 52,677 more rows]
